# Supplementary material for: In vitro anti-plasmodial activity of Dicoma anomala subsp. gerrardii (Asteraceae): identification of its main active constituent, structure-activity relationship studies and gene expression profiling
Source: Malar J. 2011 Oct 11;10:295. doi: 10.1186/1475-2875-10-295 (PMC3200184; doi:10.1186/1475-2875-10-295)
Supplement: Additional file 5 — Differentially expressed genes identified in P. falciparum following dehydrobrachylaenolide treatment. File contains lists of differentially up- and downregulated gene identifications (IDs), annotations and relative expression values at each time point following dehydrobrachylaenolide treatment. [file 1475-2875-10-295-S5.XLS]

## Sheet: DE at all timepoints
Differentially expressed genes following dehydrobrachylaenolide (DHB) treatment (green = downregulated, orange = upregulated)										Up- and downregulated genes following DHB treatment							Unique up- and downregulated genes following DHB treatment														Name	Oligo_ID	Oligo IDs	OLD plasmo ID	NEW plasmo ID	Annotation
																															Dye Marker
DHB T2			DHB T6			DHB T12				DHB T2		DHB T6		DHB T12			DHB T2		DHB T6		DHB T12		DHB								PFN0203	N132_171	N132_171	PF14_0328	PF14_0328	mitochondrial import inner membrane translocase subunit tim17, putative
log2 FC	PlasmoDB ID	Annotation	log2 FC	PlasmoDB ID	Annotation	log2 FC	PlasmoDB ID	Annotation		downregulated	upregulated	downregulated	upregulated	downregulated	upregulated		downregulated	upregulated	downregulated	upregulated	downregulated	upregulated	total downregulated	unique downregulated	total upregulated	unique upregulated					PFB0258	B639	B639	PFB1020w	PFB1020w	stevor, putative
-2.26349	PF10_0403	rifin	-2.10136	PF14_0187	glutathione s-transferase, putative	-1.97496	PF08_0041	ribosome biogenesis protein nep1 homologue, putative		PF10_0403	PF13_0152	PF14_0187	PF11_0173	PF08_0041	PFI0135c		PF10_0403	PF13_0152	PF14_0187	PF11_0173	PF08_0041	PFI0135c	PF10_0403	PF10_0403	PF13_0152	PF13_0152					PFD0277	D33539_63	D33539_63	NULL	NULL	NULL
-1.56895	PFI1235w	hypothetical protein	-1.9686	PFB0300c	merozoite surface protein 2 precursor	-1.67424	PF11_0123	hypothetical protein		PFI1235w	PFD1175w	PFB0300c	PF13_0155	PF11_0123	PFI1505c		PFI1235w	PFD1175w	PFB0300c	PF13_0155	PF11_0123	PFI1505c	PFI1235w	PFI1235w	PFD1175w	PFD1175w					PFE0503	E3185_5	E3185_5	NULL	NULL	NULL
-1.49293	PF14_0204	hypothetical protein	-1.91046	PFE0080c	rhoptry-associated protein 2, RAP2	-1.65272	PFD0160w	hypothetical protein		PF14_0204	PFL0120c	PFE0080c	PF10_0224	PFD0160w	PFD1120c		PF14_0204	PFL0120c	PFE0080c	PF10_0224	PFD0160w	PFD1120c	PF14_0204	PF14_0204	PFL0120c	PFL0120c					PFF0659	F30796_1	F30796_1	MAL6P1.231	PFF0945c	bi-functional enzyme: long-chain fatty- acid Co-A ligase and oxalyl Co-A decarboxylase, putative
-1.40869	PF11_0393	hypothetical protein, conserved	-1.88469	PFF1145c	protein kinase, putative	-1.62359	PFF1595c	erythrocyte membrane protein 1 (PfEMP1)		PF11_0393	PFL0640w	PFF1145c	PF10_0005	PFF1595c	PFE0555w		PF11_0393	PFL0640w	PFF1145c	PF10_0005	PFF1595c	PFE0555w	PF11_0393	PF11_0393	PFL0640w	PFL0640w					PFI0173	I15461_1	I15461_1	PFI0665w	PFI0665w	hypothetical protein
-1.39167	PF14_0610	hypothetical protein	-1.59852	PF14_0108	hypothetical protein	-1.6103	PF10_0197	hypothetical protein		PF14_0610	PF11_0042	PF14_0108	PF13_0353	PF10_0197	MAL13P1.303		PF14_0610	PF11_0042	PF14_0108	PF13_0353	PF10_0197	MAL13P1.303	PF14_0610	PF14_0610	PF11_0042	PF11_0042					PFJ0332	J322_6	J322_6	NULL	NULL	NULL
-1.37831	PFD0185c	hypothetical protein, conserved	-1.51644	coxIII_2	mitochondrial encoded cytochrome oxidase subunit 3	-1.60846	PFC1011c	hypothetical protein		PFD0185c	PF14_0345	coxIII_2	PF14_0539	PFC1011c	PF10_0020		PFD0185c	PF14_0345	coxIII_2	PF14_0539	PFC1011c	PF10_0020	PFD0185c	PFD0185c	PF14_0345	PF14_0345					PFK0633	Ks125_3	KS125_3	PF11_0394	PF11_0394	hypothetical protein
-1.26032	PF14_0175	hypothetical protein	-1.50865	PF14_0175	hypothetical protein	-1.58252	PF11_0204	hypothetical protein		PF14_0175	PFE0550w	PF14_0175	PFD1175w	PF11_0204	PFB0840w		PF14_0175	PFE0550w	PF14_0175	PFD1175w	PF11_0204	PFB0840w	PF14_0175	PF14_0175	PFE0550w	PFE0550w					PFK1259	Ks92_1	KS92_1	PF11_0007	PF11_0007	erythrocyte membrane protein 1 (PfEMP1)
-1.21033	MAL13P1.45	hypothetical protein, conserved	-1.49576	PF14_0108	hypothetical protein	-1.55338	PFE0305w	transcription initiation factor TFiid, TATA-binding protein		MAL13P1.45	PFC0930c	PF14_0108	PF11_0127	PFE0305w	PF13_0172		MAL13P1.45	PFC0930c	PFB0555c	PF11_0127	PFE0305w	PF13_0172	MAL13P1.45	MAL13P1.45	PFC0930c	PFC0930c					PFM0381	M35431_1	M35431_1	PF14_0631	PF14_0631	hypothetical protein
-1.19053	PFD0410c	hypothetical protein	-1.49327	PFB0555c	hypothetical protein	-1.55116	PF11_0124	hypothetical protein		PFD0410c	PF10_0017	PFB0555c	PFE0170c	PF11_0124	PFF0615c		PFD0410c	PF10_0017	PF08_0056	PFE0170c	PF11_0124	PFF0615c	PFD0410c	PFD0410c	PF10_0017	PF10_0017					PFN0451	N138_86	N138_86	PF14_0306	PF14_0306	hypothetical protein
-1.17584	PF13_0163	hypothetical protein	-1.4756	PF08_0056	zinc finger protein, putative	-1.5496	PF11_0418	hypothetical protein		PF13_0163	PFE0345c	PF08_0056	PFA0760w	PF11_0418	PFL0675c		PF13_0163	PFE0345c	PF10_0232	PFA0760w	PF11_0418	PFL0675c	PF13_0163	PF13_0163	PFE0345c	PFE0345c					PFF1282	F52206_4	F52206_4	PFE1010w	PFE1010w	protein phosphatase 2c, putative
-1.17063	MAL8P1.154	hypothetical protein	-1.47383	PF10_0232	hypothetical protein	-1.54102	MAL7P1.26	O-sialoglycoprotein endopeptidase, putative		MAL8P1.154	PF07_0012	PF10_0232	PF10_0362	MAL7P1.26	PFE0860c		MAL8P1.154	PF07_0012	MAL13P1.260	PF10_0362	MAL7P1.26	PFE0860c	MAL8P1.154	MAL8P1.154	PF07_0012	PF07_0012					PFE0471	E2926_1	E2926_1	MAL7P1.102	MAL7P1.102	hypothetical protein
-1.15742	PF14_0108	hypothetical protein	-1.45169	MAL13P1.260	hypothetical protein	-1.53254	PF14_0603	hypothetical protein		PF14_0108	PFF0250w	MAL13P1.260	PF07_0047	PF14_0603	PFI0305c		PF14_0108	PFF0250w	PF13_0082	PF07_0047	PF14_0603	PFI0305c	PF14_0108	PF14_0108	PFF0250w	PFF0250w					EMPTY
-1.15514	PFF1595c	erythrocyte membrane protein 1 (PfEMP1)	-1.43991	PF13_0082	cop-coated vesicle membrane protein p24 precursor, putative	-1.516	PFD0185c	hypothetical protein, conserved		PFF1595c	MAL13P1.238	PF13_0082	PF08_0034	PFD0185c	PF11_0357		PFF1595c	MAL13P1.238	PFL1885c	PF08_0034	PFD0185c	PF11_0357	PFF1595c	PFF1595c	MAL13P1.238	MAL13P1.238					Pfa3D7|chr4_1.glm_155|2001.10.24|Prediction|PlasmoDB	oPFD66986	OPFD66986	PFD0640c	PFD0640c	rifin
-1.14051	MAL8P1.10	hypothetical protein, conserved	-1.41925	PFL1885c	calcium/calmodulin-dependent protein kinase 2, putative	-1.51456	PF14_0204	hypothetical protein		MAL8P1.10	PFC0490w	PFL1885c	PFI0115c	PF14_0204	PF11_0507		MAL8P1.10	PFC0490w	PFL1110c	PFI0115c	PF14_0204	PF11_0507	MAL8P1.10	MAL8P1.10	PFC0490w	PFC0490w					Pfa3D7|chr12_1.glm_526|2001.10.24|Prediction|PlasmoDB	oPFL0110	OPFL0110	PFL2230c	PFL2230c	hypothetical protein, conserved
-1.11876	PFF1450w	sec14-like cytosolic factor or phosphatidylinositol/phosphatidylcholine transfer protein, putative	-1.41807	PFL1110c	cAMP-dependent protein kinase regulatory subunit, putative	-1.50987	PF14_0223	cyclophilin, putative		PFF1450w	MAL8P1.21	PFL1110c	MAL8P1.38	PF14_0223	PF07_0047		PFF1450w	MAL8P1.21	PFC0885c	MAL8P1.38	PF14_0223	PF07_0047	PFF1450w	PFF1450w	MAL8P1.21	MAL8P1.21					Alien3_60
-1.09525	PFL2310w	hypothetical protein, conserved	-1.41268	PFC0885c	hypothetical protein	-1.50696	PFL1115w	hypothetical protein		PFL2310w	PF10_0026	PFC0885c	PFL2175w	PFL1115w	PF11_0435		PFL2310w	PF10_0026	PF11_0393	PFL2175w	PFL1115w	PF11_0435	PFL2310w	PFL2310w	PF10_0026	PF10_0026					PFI0414	I5572_1	I5572_1	PFL1515c	PFL1515c	hypothetical protein
-1.08681	PFC0380w	dual-specificity protein phosphatase, putative	-1.40375	PF11_0393	hypothetical protein, conserved	-1.49783	PFD0110w	normocyte-binding protein 1, pseudogene		PFC0380w	PF11_0155	PF11_0393	PFL1060c	PFD0110w	PF08_0034		PFC0380w	PF11_0155	PFD0410c	PFL1060c	PFD0110w	PF08_0034	PFC0380w	PFC0380w	PF11_0155	PF11_0155					PFN0210	N132_180	N132_180	PF14_0323	PF14_0323	calmodulin
-1.07436	PF10_0333	hypothetical protein	-1.40357	PFD0410c	hypothetical protein	-1.48978	MAL7P1.15	hypothetical protein		PF10_0333	PFB0095c	PFD0410c	PFD0520c	MAL7P1.15	PF10_0207		PF10_0333	PFB0095c	PFD0255w	PFD0520c	MAL7P1.15	PF10_0207	PF10_0333	PF10_0333	PFB0095c	PFB0095c					PFB0262	B645	B645	PFB1035w	PFB1035w	rifin
-1.05391	PFL1940w	3-hydroxyisobutyryl-coenzyme A hydrolase, putative	-1.39335	PFD0255w	Plasmodium yoelii blood stage membrane protein ag-1 homologue	-1.46605	PF14_0610	hypothetical protein		PFL1940w	PFE0860c	PFD0255w	PFD0015c	PF14_0610	PFE1450c		PFL1940w	PFE0860c	PFI0540w	PFD0015c	PF14_0610	PFE1450c	PFL1940w	PFL1940w	PFE0860c	PFE0860c					PFD0282	D33539_70	D33539_70	PFD0820w	PFD0820w	hypothetical protein
-1.0496	PF10_0197	hypothetical protein	-1.39185	PFI0540w	hypothetical protein	-1.46582	PF11_0315	hypothetical protein		PF10_0197	PF13_0192	PFI0540w	PF10_0084	PF11_0315	PFI1445w		PF10_0197	PF13_0192	PF14_0604	PF10_0084	PF11_0315	PFI1445w	PF10_0197	PF10_0197	PF13_0192	PF13_0192					PFE0525	E3552_1	E3552_1	PFE0860c	PFE0860c	hypothetical protein
-1.04072	PFD1150c	hypothetical protein	-1.38846	PF14_0604	hypothetical protein	-1.46519	PF13_0106	hypothetical protein		PFD1150c	PFL1180w	PF14_0604	MAL7P1.162	PF13_0106	PFI0890c		PFD1150c	PFL1180w	PF14_0649	MAL7P1.162	PF13_0106	PFI0890c	PFD1150c	PFD1150c	PFL1180w	PFL1180w					PFF0662	F30864_2	F30864_2	MAL7P1.30	MAL7P1.30	hypothetical protein
-1.0406	PF13_0334	polynucleotide kinase, putative	-1.38422	PF14_0649	hypothetical protein	-1.45747	PF14_0042	hypothetical protein		PF13_0334	PF13_0149	PF14_0649	PF07_0107	PF14_0042	PF10_0188		PF13_0334	PF13_0149	PFI0895c	PF07_0107	PF14_0042	PF10_0188	PF13_0334	PF13_0334	PF13_0149	PF13_0149					PFI0180	I15544_1	I15544_1	PFI0405w	PFI0405w	hypothetical protein
-1.03712	PF08_0130	wd repeat protein, putative	-1.3655	PFI0895c	hypothetical protein, conserved	-1.45569	PF08_0121	peptidyl-prolyl cis-trans isomerase precursor		PF08_0130	PF14_0725	PFI0895c	MAL8P1.162	PF08_0121	MAL13P1.165		PF08_0130	PF14_0725	PFF0340c	MAL8P1.162	PF08_0121	MAL13P1.165	PF08_0130	PF08_0130	PF14_0725	PF14_0725					PFJ0336	J33_10	J33_10	PF10_0023	PF10_0023	hypothetical protein
-1.03403	PF10_0136	Initiation factor 2 subunit family, putative	-1.3536	PFF0340c	glutaredoxin-like protein, putative	-1.44069	PFI0030c	rifin		PF10_0136	PFC0381c	PFF0340c	PF14_0712	PFI0030c	PF14_0662		PF10_0136	PFC0381c	PF14_0137	PF14_0712	PFI0030c	PF14_0662	PF10_0136	PF10_0136	PFC0381c	PFC0381c					PFK0652	Ks12_6	KS12_6	PF11_0210	PF11_0210	hypothetical protein
-1.01347	PFL2520w	reticulocyte-binding protein, putative	-1.35113	PF14_0137	hypothetical protein	-1.42296	PF10_0136	Initiation factor 2 subunit family, putative		PFL2520w	PF10_0362	PF14_0137	PF08_0104	PF10_0136	PF08_0078		PFL2520w	PF10_0362	PF14_0678	PF08_0104	PF10_0136	PF08_0078	PFL2520w	PFL2520w	PF10_0362	PF10_0362					PFK1264	Ks950_1	KS950_1	PF11_0387	PF11_0387	hypothetical protein
-1.01331	PF14_0175	hypothetical protein	-1.34046	PF14_0678	exported protein 2	-1.41979	PFD0110w	normocyte-binding protein 1, pseudogene		PF14_0175	PF13_0133	PF14_0678	PF10_0111	PFD0110w	PFI0235w		PF11_0379	PF13_0133	MAL13P1.163	PF10_0111	PF13_0208	PFI0235w	PF11_0379	PF11_0379	PF13_0133	PF13_0133					PFM0384	M35892_1	M35892_1	MAL13P1.269	MAL13P1.269	hypothetical protein
-1.01278	PF11_0379	hypothetical protein	-1.33057	MAL13P1.163	er lumen protein retaining receptor 1, putative	-1.40728	PF13_0208	hypothetical protein		PF11_0379	PF10_0239	MAL13P1.163	PF13_0140	PF13_0208	MAL13P1.127		26	PF10_0239	MAL13P1.228	PF13_0140	PFL2295w	MAL13P1.127	PF14_0187	PF14_0187	PF10_0239	PF10_0239					PFN0454	N138_91	N138_91	PF14_0309	PF14_0309	protein-L-isoaspartate O-methyltransferase beta-aspartate methyltransferase, putative
1.00202	PF13_0152	transcriptional regulatory protein sir2 homologue, putative	-1.31731	MAL13P1.228	hypothetical protein	-1.40001	PFL2295w	hypothetical protein			PF11_0012	MAL13P1.228	PF11_0342	PFL2295w	PFC0120w			PF11_0012	MAL13P1.60	PF11_0342	PFE1070c	PFC0120w	PFB0300c	PFB0300c	PF11_0012	PF11_0012					PFL0087	L2_150	L2_150	PFL0520c	PFL0520c	hypothetical protein
1.00959	PFD1175w	Plasmodium falciparum trophozoite antigen r45-like protein	-1.31495	MAL13P1.60	erythrocyte binding antigen 140	-1.39187	PFE1070c	hypothetical protein			PFI0035c	MAL13P1.60	PF14_0155	PFE1070c	PFL2205w			PFI0035c	PFL2310w	PF14_0155	PF11_0421	PFL2205w	PFE0080c	PFE0080c	PFI0035c	PFI0035c					PFE0499	E30_1	E30_1	NULL	NULL	NULL
1.01273	PFL0120c	cyclophilin, putative	-1.29375	PFL2310w	hypothetical protein, conserved	-1.39152	PF11_0421	hypothetical protein			PF14_0073	PFL2310w	PF11_0514	PF11_0421	PF13_0021			PF14_0073	PF13_0163	PF11_0514	PFI0505c	PF13_0021	PFF1145c	PFF1145c	PF14_0073	PF14_0073					EMPTY
1.0143	PFL0640w	hypothetical protein	-1.28617	PF13_0163	hypothetical protein	-1.39075	PFI0505c	selenophosphate synthetase, putative			MAL7P1.93	PF13_0163	PF13_0353	PFI0505c	PFF0285c			MAL7P1.93	PFD0110w	PF07_0013	MAL7P1.109	PFF0285c	PF14_0108	coxIII_2	MAL7P1.93	MAL7P1.93					Pfa3D7|chr13_4000053.glm_5|2001.10.24|Prediction|PlasmoDB	oPFM60489	OPFM60489	MAL13P1.134	MAL13P1.134	helicase, putative
1.01654	PF11_0042	hypothetical protein	-1.27663	PFD0110w	normocyte-binding protein 1, pseudogene	-1.381	MAL7P1.109	hypothetical protein			PF10_0258	PFD0110w	PF07_0013	MAL7P1.109	PF14_0047			PF10_0258	PFD0160w	PFC0180c	MAL7P1.61	PF14_0047	coxIII_2	PFB0555c	PF10_0258	PF10_0258					EMPTY
1.01964	PF14_0345	hypothetical protein	-1.25303	PFD0160w	hypothetical protein	-1.36389	MAL7P1.61	erythrocyte membrane protein 1 (PfEMP1) pseudogene			PFE1160w	PFD0160w	PFC0180c	MAL7P1.61	PF13_0117			PFE1160w	PF10_0278	PF13_0133	PF10_0269	PF13_0117	PF14_0175	PF08_0056	PFE1160w	PFE1160w					Alien3
1.02964	PFE0550w	hypothetical protein	-1.2501	PF10_0278	hypothetical protein, conserved	-1.36085	PF10_0269	DNA-directed RNA polymerase II, putative			PF11_0507	PF10_0278	PF13_0133	PF10_0269	PFC0110w			PF11_0507	PFD0185c	PF11_0042	PFF1145c	PFC0110w	PFB0555c	PF10_0232	PF11_0507	PF11_0507					PFI0419	I5747_1	I5747_1	NULL	NULL	NULL
1.03056	PFC0930c	hypothetical protein	-1.24865	PFD0185c	hypothetical protein, conserved	-1.34756	PFF1145c	protein kinase, putative			PF08_0005	PFD0185c	PF11_0042	PFF1145c	MAL13P1.147			PF08_0005	PF08_0121	PFI1165c	PF14_0499	MAL13P1.147	PF08_0056	MAL13P1.260	PF08_0005	PF08_0005					PFN0362	N135_24	N135_24	PF14_0632	PF14_0632	26S proteasome subunit, putative
1.03338	PF10_0017	hypothetical protein	-1.24029	PF08_0121	peptidyl-prolyl cis-trans isomerase precursor	-1.34541	PF14_0499	hypothetical protein			PFL1780w	PF08_0121	PFI1165c	PF14_0499	PFF0385c			PFL1780w	PFC0970w	PF11_0356	PFI0125c	PFF0385c	PF10_0232	PF13_0082	PFL1780w	PFL1780w					PFB0271	B665	B665	NULL	NULL	NULL
1.03626	PFE0345c	hypothetical protein	-1.23801	PFC0970w	hypothetical protein	-1.34238	PFI0125c	hypothetical protein			PF11_0085	PFC0970w	PF11_0356	PFI0125c	PFF0170w			PF11_0085	PFE1395c	PFC0540w	PFL2105c	PFF0170w	MAL13P1.260	PFL1885c	PF11_0085	PF11_0085					PFD0286	D33539_85	D33539_85	PFD0845w	PFD0845w	hypothetical protein
1.03696	PF07_0012	hypothetical protein	-1.23546	PFE1395c	hypothetical protein	-1.33968	PFL2105c	hypothetical protein			PFB0923c	PFE1395c	PFC0540w	PFL2105c	PFE0040c			PFB0923c	PF14_0610	PFB0075c	PF10_0200	PFE0040c	PF13_0082	PFL1110c	PFB0923c	PFB0923c					PFE0532	E383_1	E383_1	PFE0310c	PFE0310c	hypothetical protein
1.03802	PFF0250w	RNA binding protein, putative	-1.23405	PF14_0610	hypothetical protein	-1.33854	PF10_0200	hypothetical protein, conserved			PF13_0306	PF14_0610	PFB0075c	PF10_0200	PFL2175w			PF13_0306	PFF1450w	PFI0295c	MAL8P1.10	PFL2175w	PFL1885c	PFC0885c	PF13_0306	PF13_0306					PFF1271	F51945_3	F51945_3	MAL8P1.23	MAL8P1.23	ubiquitin-protein ligase 1, putative
1.03855	MAL13P1.238	hypothetical protein	-1.2285	PFF1450w	sec14-like cytosolic factor or phosphatidylinositol/phosphatidylcholine transfer protein, putative	-1.33652	MAL8P1.10	hypothetical protein, conserved			PF13_0193	PFF1450w	PFI0295c	MAL8P1.10	PFF0435w			PF13_0193	PFI0685w	PF11_0464	PF14_0098	PFF0435w	PFL1110c	PFD0255w	PF13_0193	PF13_0193					PFI0186	I1568_6	I1568_6	NULL	NULL	NULL
1.04163	PFC0490w	hypothetical protein	-1.22582	PFI0685w	pseudouridylate synthase, putative	-1.33565	PF14_0098	hypothetical protein			PF11_0163	PFI0685w	PF11_0464	PF14_0098	PFD1050w			PF11_0163	PF10_0208	PF14_0043	PFI0255c	PFD1050w	PFC0885c	PFI0540w	PF11_0163	PF11_0163					PFJ0339	J33_15	J33_15	PF10_0020	PF10_0020	hypothetical protein
1.04163	MAL8P1.21	hypothetical protein	-1.22273	PF10_0208	hypothetical protein, conserved	-1.33311	PFI0255c	mitochondrial carrier protein, putative			PF10_0295	PF10_0208	PF14_0043	PFI0255c	MAL7P1.52			PF10_0295	MAL13P1.43	PFI1520w	PFI1495w	MAL7P1.52	PF11_0393	PF14_0604	PF10_0295	PF10_0295					PFK0662	Ks135_5	KS135_5	PF11_0333	PF11_0333	hypothetical protein
1.04324	PF10_0026	hypothetical protein	-1.21276	MAL13P1.43	hypothetical protein	-1.31839	PFI1495w	hypothetical protein			PFF1150w	MAL13P1.43	PFI1520w	PFI1495w	PFL1180w			PFF1150w	PFB0240w	PF13_0010	PF14_0371	PFL1180w	PFD0410c	PF14_0649	PFF1150w	PFF1150w					PFK1284	Ks98_3	KS98_3	PF11_0528	PF11_0528	hypothetical protein
1.04846	PF11_0155	hypothetical protein	-1.20549	PFB0240w	hypothetical protein, conserved	-1.31285	PF14_0371	hypothetical protein			PFI1520w	PFB0240w	PF13_0010	PF14_0371	MAL13P1.218			PFI1520w	PFD1145c	PF07_0009	PF10_0285	MAL13P1.218	PFD0255w	PFI0895c	PFI1520w	PFI1520w					PFM0387	M35892_4	M35892_4	NULL	NULL	NULL
1.05039	PFB0095c	erythrocyte membrane protein 3	-1.20536	MAL13P1.60	erythrocyte binding antigen 140	-1.31108	MAL8P1.10	hypothetical protein, conserved			PFB0953w	MAL13P1.60	PF07_0009	MAL8P1.10	PF10_0224			PFB0953w	PF11_0287	PFC0560c	PFD0410c	PF10_0224	PFI0540w	PFF0340c	PFB0953w	PFB0953w					PFN0457	N138_94	N138_94	PF14_0310	PF14_0310	hypothetical protein
1.05175	PFE0860c	#N/A	-1.2027	PFD1145c	hypothetical protein	-1.30867	PF10_0285	hypothetical protein			MAL13P1.281	PFD1145c	PF08_0034	PF10_0285	PFI0060c			MAL13P1.281	PF11_0231	PFE0030c	MAL7P1.150	PFI0060c	PF14_0604	PF14_0137	MAL13P1.281	MAL13P1.281						A3310_20	A3310_20	PFA0480w	PFA0480w	phenylalanyl-tRNA synthetase beta chain, putative
1.05228	PF13_0192	hypothetical protein	-1.20267	PF11_0287	hypothetical protein	-1.30042	PFD0410c	hypothetical protein			PF11_0223	PF11_0287	PFC0560c	PFD0410c	PFD1175w			PF11_0223	PFD0095c	PF11_0345	MAL13P1.26	PFD1175w	PF14_0649	PF14_0678	PF11_0223	PF11_0223					PFI0168	I15351_1	I15351_1	MAL13P1.114	MAL13P1.114	hypothetical protein
1.06508	PFL1180w	Chromatin assembly protein (ASF1), putative	-1.19689	PF11_0231	hypothetical protein	-1.29319	MAL7P1.150	cysteine desulfurase, putative			PF10_0374	PF11_0231	PFE0030c	MAL7P1.150	PF10_0026			PF10_0374	PFI0865w	PF14_0297	PFD1150c	PF10_0026	PFI0895c	MAL13P1.163	PF10_0374	PF10_0374					EMPTY
1.06585	PF13_0149	chromatin assembly factor 1 subunit, putative	-1.19479	PFD0095c	hypothetical protein	-1.28062	MAL13P1.26	hypothetical protein			MAL7P1.77	PFD0095c	PF11_0345	MAL13P1.26	PFL1725w			MAL7P1.77	MAL13P1.26	PFE0550w	PFI0540w	PFL1725w	PFF0340c	MAL13P1.228	MAL7P1.77	MAL7P1.77					Pfa3D7|chr6_000026.glm_7|2001.10.24|Prediction|PlasmoDB	oPFF72442	OPFF72442	MAL6P1.72	PFF0340c	glutaredoxin-like protein, putative
1.07624	PF14_0725	tubulin, putative	-1.19281	PFI0865w	hypothetical protein, conserved	-1.27706	PFD1150c	hypothetical protein			PF14_0539	PFI0865w	PF14_0297	PFD1150c	PF11_0261			PF14_0539	PFI0250c	MAL7P1.144	PF11_0241	PF11_0261	PF14_0137	MAL13P1.60	PF14_0539	PF14_0539					EMPTY
1.07965	PFC0381c	hypothetical protein	-1.19085	MAL13P1.26	hypothetical protein	-1.27511	PFI0540w	hypothetical protein			PF13_0353	MAL13P1.26	PFE0550w	PFI0540w	PF13_0349			PF13_0353	PF10_0269	PFB1015w	PF13_0150	PF13_0349	PF14_0678	PFD0110w	PF13_0353	PF13_0353					Alien5
1.07994	PF10_0362	DNA polymerase zeta catalytic subunit, putative	-1.19053	PFI0250c	hypothetical protein	-1.27497	PF11_0241	hypothetical protein			PF08_0046	PFI0250c	MAL7P1.144	PF11_0241	PFE0685w			PF08_0046	PFI0820c	PF10_0164	PF14_0175	PFE0685w	MAL13P1.163	PFD0160w	PF08_0046	PF08_0046					PFI0237	I16933_1	I16933_1	PFI1170c	PFI1170c	Thioredoxin reductase
1.08221	PF13_0133	aspartyl (acid) protease, putative	-1.18765	PFD0110w	normocyte-binding protein 1, pseudogene	-1.27265	PF13_0150	DNA-directed RNA polymerase 3 largest subunit			PF10_0016	PFD0110w	PFC0540w	PF13_0150	MAL13P1.42			PF10_0016	PFE0260w	PFL2120w	MAL8P1.111	MAL13P1.42	MAL13P1.228	PF10_0278	PF10_0016	PF10_0016					PFN0389	N137_30	N137_30	PF14_0668	PF14_0668	hypothetical protein
1.08273	PF10_0239	hypothetical protein	-1.18443	PF10_0269	DNA-directed RNA polymerase II, putative	-1.26803	PF14_0175	hypothetical protein			PFB0110w	PF10_0269	PFB1015w	PF14_0175	PFL0640w			PFB0110w	PF14_0042	PF14_0010	PF14_0326	PFL0640w	MAL13P1.60	PF08_0121	PFB0110w	PFB0110w					PFC0002	C101	C101	PFC0150w	PFC0150w	hypothetical protein, conserved
1.08644	PF11_0012	hypothetical protein	-1.18316	PFI0820c	RNA-binding protein, putative	-1.26339	MAL8P1.111	hypothetical protein			PF14_0662	PFI0820c	PF10_0164	MAL8P1.111	PFL1180w			PF14_0662	PFI0365w	MAL7P1.52	PFE1535w	PF13_0115	PFL2310w	PFC0970w	PF14_0662	PF14_0662					PFD0290	D33539_95	D33539_95	PFD0860w	PFD0860w	hypothetical protein
1.09014	PFI0035c	rifin	-1.1829	PFE0260w	hypothetical protein	-1.26274	PF14_0326	hypothetical protein			PFI0400c	PFE0260w	PFL2120w	PF14_0326	PF13_0115			PFI0400c	PFL2520w	PFI0490c	PFI0985c	PFC0540w	PF13_0163	PFE1395c	PFI0400c	PFI0400c					PFE0539	E4159_1	E4159_1	PFE1235c	PFE1235c	hypothetical protein
1.09117	PF14_0073	hypothetical protein	-1.17946	PF14_0042	hypothetical protein	-1.25904	PFE1535w	hypothetical protein			PF10_0374	PF14_0042	PF14_0010	PFE1535w	PFC0540w			PF08_0034	PF14_0238	PFC0490w	PF11_0393	PFD0955w	PFD0110w	PFI0685w	PF08_0034	PF08_0034					PFF1275	F5206_4	F5206_4	MAL8P1.14	MAL8P1.14	hypothetical protein
1.0925	MAL7P1.93	mitochondrial ribosomal protein S8, putative	-1.17883	PFI0365w	hypothetical protein	-1.2561	PFI0985c	chaperone protein			PF08_0034	PFI0365w	MAL7P1.52	PFI0985c	PFD0955w			MAL13P1.147	PFL1405w	PFC0485w	PFL2050w	PFC0490w	PFD0160w	PF10_0208	MAL13P1.147	MAL13P1.147					PFI0204	I16009_1	I16009_1	NULL	NULL	NULL
1.09457	PF10_0258	hypothetical protein	-1.17739	PFL2520w	reticulocyte-binding protein, putative	-1.25014	PF14_0175	hypothetical protein			MAL13P1.147	PFL2520w	PFI0490c	PF14_0175	PFC0490w			PF14_0047	PFI1130c	PFF0855c	MAL13P1.261	PFC0370w	PF10_0278	MAL13P1.43	PF14_0047	PF14_0047					PFJ0343	J33_20	J33_20	PF10_0017	PF10_0017	hypothetical protein
1.09481	PFE1160w	hypothetical protein	-1.17112	PF14_0238	hypothetical protein	-1.24965	PF11_0393	hypothetical protein, conserved			PF14_0047	PF14_0238	PFC0490w	PF11_0393	PFC0370w			PFC0580c	PFC0380w	PFL2000w	PF13_0147	PF11_0181	PFD0185c	PFB0240w	PFC0580c	PFC0580c					PFK0665	Ks136_4	KS136_4	NULL	NULL	NULL
1.09701	PF11_0507	antigen 332, putative	-1.16894	PFL1405w	hypothetical protein	-1.2478	PFL2050w	hypothetical protein			PFC0580c	PFL1405w	PFC0485w	PFL2050w	PF11_0181			PF14_0017	MAL13P1.278	PF13_0193	PFL1130c	PF13_0128	PF08_0121	PFD1145c	PF14_0017	PF14_0017					PFK1287	Ks98_7	KS98_7	PF11_0528	PF11_0528	hypothetical protein
1.11417	PF08_0005	hypothetical protein	-1.1683	PFI1130c	DNA-directed RNA polymerase II, putative	-1.243	MAL13P1.261	hypothetical protein			PF14_0017	PFI1130c	PFF0855c	MAL13P1.261	PF13_0128			PF14_0010	PF13_0252	PFI1750c	MAL13P1.53	PFC0915w	PFC0970w	PF11_0287	PF14_0010	PF14_0010					PFM0847	M63_1	M63_1	NULL	NULL	NULL
1.12303	PFL1780w	hypothetical protein	-1.168	PFC0380w	dual-specificity protein phosphatase, putative	-1.23785	PF13_0147	hypothetical protein			PF14_0010	PFC0380w	PFL2000w	PF13_0147	PFC0915w			PF13_0292	PFB0921c	PF07_0012	PF14_0302	PF13_0264	PFE1395c	PF11_0231	PF13_0292	PF13_0292					PFN0461	N139_11	N139_11	PF14_0756	PF14_0756	hypothetical protein
1.12367	PF11_0085	hypothetical protein	-1.1676	MAL13P1.278	Ser/Thr protein kinase	-1.23083	PFL1130c	hypothetical protein			PF13_0292	MAL13P1.278	PF13_0193	PFL1130c	PF13_0264			PFI0075w	PF14_0322	PF11_0163	PF10_0209	PF10_0102	PF14_0610	PFD0095c	PFI0075w	PFI0075w					PFM0198	M23273_2	M23273_2	MAL13P1.113	MAL13P1.113	hypothetical protein
1.12467	PFB0923c	hypothetical protein	-1.16548	PF13_0252	nucleoside transporter 1	-1.22908	MAL13P1.53	hypothetical protein, conserved			PFL1180w	PF13_0252	PFI1750c	MAL13P1.53	PF10_0102			PFL2635w	PF13_0018	PF10_0097	PF07_0106	PFI0880c	PFF1450w	PFI0865w	PFL2635w	PFL2635w					PFI0235	I16847_1	I16847_1	NULL	NULL	NULL
1.13064	PF13_0306	dynein light chain	-1.16505	PFB0921c	hypothetical protein	-1.2175	PF14_0302	hypothetical protein			PFI0075w	PFB0921c	PF07_0012	PF14_0302	PFI0880c			PFL1895w	PF07_0121	PF11_0037	PFE1260c	PFE1180c	PFI0685w	MAL13P1.26	PFL1895w	PFL1895w					EMPTY
1.13137	PF13_0193	MSP7-like protein	-1.16312	PF14_0322	hypothetical protein	-1.21605	PF10_0209	RNA helicase, putative			PFL2635w	PF14_0322	PF11_0163	PF10_0209	PFE1180c			MAL7P1.31	PFD1150c	PF14_0706	PF14_0364	PF14_0331	PF10_0208	PFI0250c	MAL7P1.31	MAL7P1.31					Pfa3D7|chr6_000056.glm_4|2001.10.24|Prediction|PlasmoDB	oPFF72444	OPFF72444	MAL6P1.242	PFF0895w	malate dehydrogenase, putative
1.13214	PF11_0163	hypothetical protein	-1.16049	PF13_0018	hypothetical protein	-1.21243	PF07_0106	hypothetical protein			PFL1895w	PF13_0018	PFC0180c	PF07_0106	PF14_0331			PFL0065w	PF10_0197	PFF0145w	PFL0230w	PFL0495c	MAL13P1.43	PF10_0269	PFL0065w	PFL0065w					EMPTY
1.13566	PF10_0295	hypothetical protein	-1.15992	PF07_0121	hypothetical protein, conserved	-1.21148	PFE1260c	hypothetical protein			MAL7P1.31	PF07_0121	PF10_0097	PFE1260c	PFL0495c			PF14_0601	PFB0710c	MAL13P1.285	PF11_0181	PFD1110w	PFB0240w	PFI0820c	PF14_0601	PF14_0601					Alien6_80
1.13832	PFF1150w	ribonuclease H1 large subunit, putative	-1.15807	PFD0110w	normocyte-binding protein 1, pseudogene	-1.20836	PF14_0364	cleavage and polyadenylation specifity factor protein, putative			PFL0065w	PFD0110w	PF11_0037	PF14_0364	PFD1110w			PF10_0062	PFE1130w	PF13_0149	PFI0190w	PFI0085c	PFD1145c	PFE0260w	PF10_0062	PF10_0062					PFI0503	I8058_1	I8058_1	MAL13P1.176	MAL13P1.176	Plasmodium falciparum reticulocyte binding protein 2 homolog b
1.14993	PFI1520w	hypothetical protein	-1.15342	PFD1150c	hypothetical protein	-1.20469	PFL0230w	hypothetical protein			PF08_0034	PFD1150c	PF14_0706	PFL0230w	PFI0085c			PFI0490c	PFD0835c	PFC0580c	MAL13P1.28	PFI1360c	PF11_0287	PF14_0042	PFI0490c	PFI0490c					PFN0423	N138_31	N138_31	PF14_0286	PF14_0286	glutamate dehydrogenase, putative
1.15436	PFB0953w	hypothetical protein	-1.15335	PF10_0197	hypothetical protein	-1.20214	MAL7P1.15	hypothetical protein			PF14_0601	PF10_0197	PFF0145w	MAL7P1.15	PFI1360c			MAL8P1.38	PFF0575c	PFD0060w	PF14_0707	PF14_0347	PF11_0231	PFI0365w	MAL8P1.38	MAL8P1.38					PFC0008	C115	C115	PFC0165w	PFC0165w	hypothetical protein, conserved
1.16227	MAL13P1.281	glutamate--tRNA ligase, putative	-1.15095	PFB0710c	hypothetical protein	-1.19713	PF11_0181	tyrosine --tRNA ligase, putative			PF10_0062	PFB0710c	MAL13P1.285	PF11_0181	PF14_0347			MAL7P1.171	PFL2105c	PF08_0070	PF14_0621	PFI0950w	PFD0095c	PF14_0238	MAL7P1.171	MAL7P1.171					PFD0343	D40381_1	D40381_1	NULL	NULL	NULL
1.17784	PF11_0223	hypothetical protein	-1.15008	PFE1130w	hypothetical protein	-1.19524	PFI0190w	ribosomal protein L32, putative			PFD1175w	PFE1130w	PF13_0149	PFI0190w	PFI0950w			PFL0850w	PFD0845w	PFI0060c	PFB0270w	MAL8P1.99	PFI0865w	PFL1405w	PFL0850w	PFL0850w					PFE0544	E4249_1	E4249_1	MAL6P1.147	PFF1365c	hypothetical protein
1.17843	PF10_0374	gene 11-1 protein precursor	-1.14246	PFD0835c	hypothetical protein	-1.1948	MAL13P1.28	hypothetical protein			PF10_0026	PFD0835c	PFC0580c	MAL13P1.28	MAL8P1.99			PFL0495c	PFE1505w	PF14_0725	PFL2520w	PF07_0042	MAL13P1.26	PFI1130c	PFL0495c	PFL0495c					PFF1278	F52084_1	F52084_1	PFI1650w	PFI1650w	DNA excision-repair helicase, putative
1.17923	MAL7P1.77	hypothetical protein	-1.14066	PFF0575c	hypothetical protein	-1.19411	PF14_0707	hypothetical protein			PFI0490c	PFF0575c	PFD0060w	PF14_0707	PF07_0042			PFI0305c	PFD0985w	PFE1255w	PF11_0078	PF11_0087	PFI0250c	MAL13P1.278	PFI0305c	PFI0305c					PFI0214	I16326_1	I16326_1	MAL7P1.95	MAL7P1.95	hypothetical protein
1.1855	PF14_0539	hypothetical protein	-1.13437	PFL2105c	hypothetical protein	-1.1936	PF14_0621	hypothetical protein			MAL8P1.38	PFL2105c	PF08_0070	PF14_0621	PF10_0026			MAL13P1.210	PFI1200w	PFI0305c	PF08_0008	PFI1255w	PF10_0269	PF13_0252	MAL13P1.210	MAL13P1.210					PFJ0372	J382_13	J382_13	NULL	NULL	NULL
1.18998	PF13_0353	NADH-cytochrome b5 reductase, putative	-1.13284	PFD0845w	hypothetical protein	-1.19021	PFB0270w	hypothetical protein, conserved			MAL7P1.171	PFD0845w	PFI0060c	PFB0270w	PF11_0087			PF10_0270	PF11_0316	MAL13P1.238	PFL0515w	PF13_0328	PFI0820c	PFB0921c	PF10_0270	PF10_0270					PFK0671	Ks1444_1	KS1444_1	NULL	NULL	NULL
1.19199	PF08_0046	hypothetical protein	-1.13099	PFE1505w	hypothetical protein	-1.18774	PFL2520w	reticulocyte-binding protein, putative			PFL0850w	PFE1505w	PF14_0725	PFL2520w	PFI1255w			PFC0085c	MAL13P1.269	PFI0065w	PF11_0116	MAL8P1.38	PFE0260w	PF14_0322	PFC0085c	PFC0085c					PFL0003	L1_101	L1_101	PFL0175c	PFL0175c	hypothetical protein, conserved
1.19326	PF10_0016	acyl CoA binding protein, putative	-1.13035	PFD0985w	hypothetical protein	-1.18288	PF11_0078	hypothetical protein			PFL0495c	PFD0985w	PFE1255w	PF11_0078	PF13_0328			PFI1290w	PF14_0718	PFD1140w	PF07_0015	PFE0675c	PF14_0042	PF13_0018	PFI1290w	PFI1290w					PFM0850	M6508_1	M6508_1	PF13_0120	PF13_0120	hypothetical protein
1.19712	PFB0110w	hypothetical protein	-1.12752	PFI1200w	hypothetical protein	-1.18278	PF08_0008	hypothetical protein			PFI0305c	PFI1200w	PFI0305c	PF08_0008	MAL8P1.38			MAL13P1.121	PF11_0479	MAL8P1.84	PFL1645w	PF10_0116	PFI0365w	PF07_0121	MAL13P1.121	MAL13P1.121					PFN0482	N140_14	N140_14	PF14_0503	PF14_0503	hypothetical protein
1.20458	PF14_0662	hypothetical protein	-1.12441	PF14_0678	exported protein 2	-1.18145	PFL0515w	hypothetical protein			MAL13P1.210	PF14_0678	MAL13P1.238	PFL0515w	PFE0675c			PF13_0112	PFB0620w	PF13_0128	PFE1270c	PF13_0140	PFL2520w	PFB0710c	PF13_0112	PF13_0112					PFM0301	M30184_1	M30184_1	MAL13P1.8	MAL13P1.8	RIF pseudogene
1.22193	PFI0400c	hypothetical protein	-1.12119	PFE0260w	hypothetical protein	-1.1806	PF14_0175	hypothetical protein			PF10_0270	PFE0260w	PFI0065w	PF14_0175	PF10_0116			PFL1365w	PF13_0013	MAL13P1.218	PF11_0478	PFI0065w	PF14_0238	PFE1130w	PFL1365w	PFL1365w					PFI0252	I17293_1	I17293_1	PFI0210c	PFI0210c	hypothetical protein
1.22527	PF10_0374	gene 11-1 protein precursor	-1.11436	PF11_0316	hypothetical protein	-1.17334	PF11_0116	hypothetical protein			PFC0085c	PF11_0316	PFD1140w	PF11_0116	PF13_0140			PF14_0451	PFE0655w	PFI1290w	PF14_0479	PF13_0192	PFL1405w	PFD0835c	PF14_0451	PF14_0451					EMPTY
1.23932	PF08_0034	histone acetyltransferase Gcn5, putative	-1.11098	MAL13P1.269	hypothetical protein	-1.17025	PF07_0015	hypothetical protein			PFI1290w	MAL13P1.269	MAL8P1.84	PF07_0015	PFI0065w			PFL0055c	PF13_0150	MAL7P1.171	PFI1040c	PFD0495c	PFI1130c	PFF0575c	PFL0055c	PFL0055c					Pfa3D7|chr8_000050.glm_1|2001.10.24|Prediction|PlasmoDB	oPFH0026	OPFH0026	MAL8P1.49	MAL8P1.49	hypothetical protein
1.24027	MAL13P1.147	hypothetical protein	-1.10982	PF14_0718	hypothetical protein, conserved	-1.16948	PFD1150c	hypothetical protein			PF10_0026	PF14_0718	PF13_0128	PFD1150c	PF13_0192			PFI0065w	PF13_0233	PFD0225w	PFI0365w	MAL8P1.140	PFC0380w	PFL2105c	PFI0065w	PFI0065w					EMPTY
1.2554	PF14_0047	hypothetical protein	-1.10732	PF11_0479	hypothetical protein	-1.16655	PFL1645w	hypothetical protein			MAL13P1.121	PF11_0479	MAL13P1.218	PFL1645w	PFD0495c			PFI1750c	PFI0630w	MAL7P1.175	PFL1350w	PF10_0062	MAL13P1.278	PFD0845w	PFI1750c	PFI1750c					Alien6_50
1.26297	PFC0580c	hypothetical protein	-1.1042	PFB0620w	hypothetical protein	-1.16444	PFE1270c	hypothetical protein			PF13_0112	PFB0620w	PFI1290w	PFE1270c	MAL8P1.140			PFE0855c	PF10_0130	PFE1275c	PFB0735c	PF14_0151	PF13_0252	PFE1505w	PFE0855c	PFE0855c					PFJ0542	J667_1	J667_1	pla_tufA1	pla_tufA1	plastid encoded homologue of bacterial tufA1
1.27114	PF14_0017	lysophospholipase, putative	-1.1016	PF13_0013	PBS lyase HEAT-like repeat domain protein	-1.1634	PF11_0478	hypothetical protein			PFL1365w	PF13_0013	MAL8P1.38	PF11_0478	PF08_0034			PF07_0089	PF14_0201	PF10_0374	PF14_0307	PFI0135c	PFB0921c	PFD0985w	PF07_0089	PF07_0089					PFN0444	N138_70	N138_70	PF14_0304	PF14_0304	hypothetical protein
1.28198	PF14_0010	glycophorin binding protein-related antigen	-1.09831	PFE0655w	hypothetical protein	-1.16126	PF14_0479	hypothetical protein			PF14_0451	PFE0655w	MAL7P1.171	PF14_0479	PFI0880c			PFL1210w	PF14_0072	PF11_0109	PF14_0594	PF10_0016	PF14_0322	PFI1200w	PFL1210w	PFL1210w					PFC0011	C118	C118	PFC0176c	PFC0176c	hypothetical protein, conserved
1.29361	PF13_0292	hypothetical protein	-1.09747	PF13_0150	DNA-directed RNA polymerase 3 largest subunit	-1.16115	PFE1260c	hypothetical protein			PFL0055c	PF13_0150	PFD0225w	PFE1260c	PF10_0062			PF14_0392	PF14_0260	MAL13P1.147	PFF0855c	PF13_0152	PF13_0018	PF11_0316	PF14_0392	PF14_0392					PFD0347	D40450_1	D40450_1	PFC1070c	PFC1070c	VARC pseudogene
1.29892	PFL1180w	Chromatin assembly protein (ASF1), putative	-1.09741	PF13_0233	myosin a	-1.15949	PFI1040c	hypothetical protein			PFI0065w	PF13_0233	MAL7P1.175	PFI1040c	PF14_0151			PF11_0141	PFC0810c	PFC0095c	MAL13P1.35	PF11_0484	PF07_0121	MAL13P1.269	PF11_0141	PF11_0141					PFF0499	F2457_1	F2457_1	MAL6P1.15	PFF1525c	hypothetical protein, conserved in P. falciparum
1.30106	PFI0075w	rifin	-1.09607	PFI0630w	26S proteasome regulatory subunit, putative	-1.15829	PFI0365w	hypothetical protein			PFI1750c	PFI0630w	PFE1275c	PFI0365w	PFI0135c			MAL8P1.91	PF14_0264	PFD0435c	MAL7P1.19	PF13_0107	PFD1150c	PF14_0718	MAL8P1.91	MAL8P1.91					PFF1291	F52401_1	F52401_1	PF07_0101	PF07_0101	hypothetical protein
1.30203	PFL2635w	stevor	-1.09607	PF10_0130	hypothetical protein	-1.15677	PFL1350w	RNA pseudouridylate synthase, putative			PFE0855c	PF10_0130	PF10_0374	PFL1350w	PF10_0016			MAL7P1.126	PF11_0116	PF11_0012	PFB0625w	PF10_0362	PF10_0197	PF11_0479	MAL7P1.126	MAL7P1.126					PFI0220	I16487_2	I16487_2	PFI1480w	PFI1480w	hypothetical protein
1.3022	PFL1895w	ribosomal protein L23, putative	-1.09555	PF14_0201	hypothetical protein	-1.15601	PFB0735c	hypothetical protein			PF07_0089	PF14_0201	PF11_0109	PFB0735c	PF13_0152			PF14_0015	PF14_0704	PFI1115c	PFF1440w	PF11_0356	PFB0710c	PFB0620w	PF14_0015	PF14_0015					PFJ0375	J388_1	J388_1	PF10_0194	PF10_0194	hypothetical protein
1.30417	MAL7P1.31	hypothetical protein	-1.09524	PFI0540w	hypothetical protein	-1.15594	PF14_0307	hypothetical protein, conserved			PFL1210w	PFI0540w	MAL13P1.147	PF14_0307	PF11_0484			PF11_0253	PFL0275w	PFB0923c	PFF0830w	PFI0495w	PFE1130w	PF13_0013	PF11_0253	PF11_0253					PFK0700	Ks15_1	KS15_1	PF11_0390	PF11_0390	reticulocyte binding protein, putative
1.30581	PFL0065w	hypothetical protein	-1.09432	PF14_0072	hypothetical protein, conserved	-1.15312	PF14_0594	hypothetical protein			PF10_0062	PF14_0072	PFC0095c	PF14_0594	PF13_0107			PF11_0038	PF10_0156	MAL13P1.232	PFE1185w	MAL13P1.279	PFD0835c	PFE0655w	PF11_0038	PF11_0038					PFL0008	L1_15	L1_15	PFL0020w	PFL0020w	erythrocyte membrane protein 1 (PfEMP1)
1.31199	PF08_0034	histone acetyltransferase Gcn5, putative	-1.09039	PF14_0260	hypothetical protein	-1.15085	PFF0855c	rifin			PF14_0392	PF14_0260	PFD0435c	PFF0855c	PFE0675c			PFI0060c	PF08_0118	MAL8P1.91	PFF0500c	MAL7P1.33	PFF0575c	PF13_0150	PFI0060c	PFI0060c					PFM0853	M6522_5	M6522_5	PF13_0069	PF13_0069	translation initiation factor if-2, putative
1.31369	PF14_0601	replication factor C3	-1.08726	PFC0810c	hypothetical protein	-1.14421	MAL13P1.35	u1 small nuclear ribonucleoprotein a, putative			PF11_0141	PFC0810c	PF11_0012	MAL13P1.35	PF10_0362			PFF1545w	PF11_0379	PFF0250w	PFE0005w	PFE0345c	PFL2105c	PF13_0233	PFF1545w	PFF1545w					PFN0487	N140_25	N140_25	PF14_0506	PF14_0506	hypothetical protein
1.31584	PF10_0062	hypothetical protein	-1.08572	PF14_0264	hypothetical protein	-1.14415	MAL7P1.19	hypothetical protein			MAL8P1.91	PF14_0264	PFI1290w	MAL7P1.19	PF11_0356			PFL0025c	PF13_0334	PF14_0672	PF13_0309	PFD0015c	PFD0845w	PFI0630w	PFL0025c	PFL0025c					PFD0372	D42243_44	D42243_44	PFD0085c	PFD0085c	ATP-dept. acyl-coa synthetase, putative
1.32171	PFD1175w	Plasmodium falciparum trophozoite antigen r45-like protein	-1.08333	PF11_0116	hypothetical protein	-1.14126	PFB0625w	hypothetical protein			MAL7P1.126	PF11_0116	PFD1175w	PFB0625w	PFI0495w			PFD1140w	PFE0785c	PFI0815c	PFI0680c	PFL2180w	PFE1505w	PF10_0130	PFD1140w	PFD1140w					PFI0278	I1974_1	I1974_1	PFI1290w	PFI1290w	protein kinase, putative
1.3236	PF10_0026	hypothetical protein	-1.08086	PF14_0704	hypothetical protein	-1.14016	PFF1440w	SET-domain protein, putative			PF14_0015	PF14_0704	PFI1115c	PFF1440w	MAL13P1.279			PFI1535w	PFE0075c	MAL7P1.93	PF08_0026	PFL0150w	PFD0985w	PF14_0201	PFI1535w	PFI1535w					EMPTY
1.34231	PFI0490c	hypothetical protein	-1.07522	PFL0275w	hypothetical protein	-1.13977	PFF0830w	alpha adaptin-like protein, putative			PF11_0253	PFL0275w	PFB0923c	PFF0830w	MAL7P1.33			MAL13P1.320	PFI1685w	PF11_0426	PFD1155w	PFC0095c	PFI1200w	PF14_0072	MAL13P1.320	MAL13P1.320					Pfa3D7|chr14_1.glm_471|2001.10.24|Prediction|PlasmoDB	oPFN0277	OPFN0277	PF14_0421	PF14_0421	hypothetical protein, conserved
1.3581	MAL8P1.38	hypothetical protein	-1.07263	PF10_0156	hypothetical protein	-1.13365	PFE1185w	transporter, putative			MAL13P1.147	PF10_0156	MAL13P1.232	PFE1185w	PFE0345c			PFD0050w	PFB0700c	PFL2635w	PFD0985w	PF11_0262	PF11_0316	PF14_0260	PFD0050w	PFD0050w					EMPTY
1.35958	MAL7P1.171	hypothetical protein	-1.06789	PF08_0118	hypothetical protein	-1.13239	PFF0500c	step II splicing factor, putative			PF11_0038	PF08_0118	MAL8P1.91	PFF0500c	PFD0015c			PF14_0373	PF14_0213	PF11_0155	MAL7P1.147	PFI1750c	MAL13P1.269	PFC0810c	PF14_0373	PF14_0373					Alien7_90
1.36066	PFL0850w	anaphase promoting complex subunit 10	-1.06726	PF11_0379	hypothetical protein	-1.13014	PFE0005w	erythrocyte membrane protein 1 (PfEMP1)			PFI0060c	PF11_0379	PFF0250w	PFE0005w	PFL2180w			MAL7P1.175	PF10_0223	PF10_0061	PF14_0079	PFI0075w	PF14_0718	PF14_0264	MAL7P1.175	MAL7P1.175					PFJ0026	J1125_1	J1125_1	PF11_0111	PF11_0111	asparagine-rich antigen
1.36927	PFL0495c	ABC transporter, putative	-1.06652	PF13_0334	polynucleotide kinase, putative	-1.1292	PF13_0309	hypothetical protein			PFF1545w	PF13_0334	PF14_0672	PF13_0309	PFL0150w			PF08_0072	PF13_0125	PFL0200c	PFC0690c	PFL1895w	PF11_0479	PF11_0116	PF08_0072	PF08_0072					PFN0534	N143_18	N143_18	PF14_0197	PF14_0197	hypothetical protein
1.37762	PFI0305c	hypothetical protein	-1.06427	PFE0785c	hypothetical protein	-1.12738	PFI0680c	hypothetical protein			PFL0025c	PFE0785c	PFI0815c	PFI0680c	PF10_0062			MAL7P1.66	PFI1070c	PF10_0026	MAL7P1.68	PF13_0353	PFB0620w	PF14_0704	MAL7P1.66	MAL7P1.66					PFC0014	C123	C123	PFC0185w	PFC0185w	hypothetical protein, conserved
1.40219	MAL13P1.210	hypothetical protein	-1.06423	PFE0075c	rhoptry-associated protein 3, RAP3	-1.12708	PFI0540w	hypothetical protein			PFD1140w	PFE0075c	MAL7P1.93	PFI0540w	PFC0095c			108	PFI1495w	PF11_0035	PF10_0180	PFF0865w	PF13_0013	PFL0275w	PF11_0173	PF11_0173					PFD0362	D42243_29	D42243_29	PFD0055w	PFD0055w	rifin
1.40233	PF10_0270	hypothetical protein	-1.05948	PFI1685w	cAMP-dependent protein kinase catalytic subunit	-1.12685	PF08_0026	hypothetical protein			PFI1535w	PFI1685w	PF11_0426	PF08_0026	PF11_0262				PFE0745w	PFL1210w	PF11_0184	PF14_0184	PFE0655w	PF10_0156	PF13_0155	PF13_0155					PFF0506	F24661_1	F24661_1	NULL	NULL	NULL
1.41359	PFC0085c	hypothetical protein, conserved	-1.055	PFB0700c	hypothetical protein	-1.12602	PFL2520w	reticulocyte-binding protein, putative			MAL13P1.320	PFB0700c	PFL2635w	PFL2520w	PFI1750c				PFL0145c	MAL8P1.68	PFC1015c	PF10_0164	PF13_0150	PF08_0118	PF10_0224	PF10_0224					PFF1323	F53383_7	F53383_7	PFE1455w	PFE1455w	sugar transporter, putative
1.42859	PFI1290w	protein kinase, putative	-1.0545	PF14_0213	hypothetical protein	-1.12305	PFD1155w	erythrocyte binding antigen, putative			PF14_0015	PF14_0213	PF14_0725	PFD1155w	PFI1445w				CoxI	PF13_0112	PFI0860c	PFF1305w	PF13_0233	PFE0785c	PF10_0005	PF10_0005					PFI0226	I16671_2	I16671_2	PF07_0076	PF07_0076	hypothetical protein
1.42924	PF10_0026	hypothetical protein	-1.05363	PF10_0223	hypothetical protein	-1.12191	PFD0985w	hypothetical protein			PFD0050w	PF10_0223	PF11_0155	PFD0985w	PFI0075w				PF10_0163	PF08_0005	PF14_0273	PF14_0387	PFI0630w	PFE0075c	PF13_0353	PF11_0127					PFJ0389	J40_2	J40_2	NULL	NULL	NULL
1.43699	MAL13P1.121	hypothetical protein	-1.05306	PF13_0125	hypothetical protein	-1.11856	PFF1440w	SET-domain protein, putative			PF14_0373	PF13_0125	PF10_0061	PFF1440w	PFL1895w				MAL8P1.160	PF10_0221	PF07_0116	MAL8P1.4	PF10_0130	PFI1685w	PF14_0539	PFE0170c					PFK0709	Ks168_6	KS168_6	PF11_0248	PF11_0248	hypothetical protein
1.46967	PF13_0112	hypothetical protein	-1.05235	PFI1070c	hypothetical protein	-1.11709	MAL7P1.147	ubiquitin carboxyl-terminal hydrolase, putative			PFE0855c	PFI1070c	MAL8P1.91	MAL7P1.147	PF13_0353				PF10_0285	PFL0065w	PFF0575c	PFB0930w	PF14_0201	PFB0700c	PFD1175w	PFA0760w					PFM0258	M26251_1	M26251_1	PF14_0572	PF14_0572	hypothetical protein
1.47263	PFL1365w	hypothetical protein	-1.05212	PFI1495w	hypothetical protein	-1.11614	PF14_0079	hypothetical protein			MAL7P1.175	PFI1495w	PFL0200c	PF14_0079	PFF0865w				PFC0486c	PF14_0451	PF10_0308	PFD0470c	PF14_0072	PF14_0213	PF11_0127	PF07_0047					PFM0856	M6581_2	M6581_2	MAL13P1.25	MAL13P1.25	hypothetical protein
1.49019	PF14_0451	mitochondrial ribosomal protein S14 precursor, putative	-1.04722	PFE0745w	hypothetical protein	-1.1154	PFC0690c	hypothetical protein			PF08_0072	PFE0745w	PF10_0026	PFC0690c	PF14_0184				PF11_0268	PFF1150w	PF14_0635	PFL0025c	PF14_0260	PF10_0223	PFE0170c	PFI0115c					PFN0490	N140_31	N140_31	NULL	NULL	NULL
1.5072	PFL0055c	protein with DNAJ domain (resa-like), putative	-1.04285	PFL0145c	high mobility group protein	-1.11527	MAL7P1.68	hypothetical protein, conserved			PFL0025c	PFL0145c	PF11_0035	MAL7P1.68	PF10_0164				PFE0305w	PFE1180c	PF13_0261	PF14_0679	PFC0810c	PF13_0125	PFA0760w	PFL2175w					PFD0419	D49176_26	D49176_26	PFD0255w	PFD0255w	Plasmodium yoelii blood stage membrane protein ag-1 homologue
1.51771	PFI0065w	rifin	-1.0405	CoxI	putative cytochrome oxidase I	-1.11133	PF10_0180	hypothetical protein			MAL7P1.175	CoxI	PFL1210w	PF10_0180	PFF1305w				PFI0150c	PFI1535w	PF08_0114	PF11_0232	PF14_0264	PFI1070c	PF10_0362	PFL1060c					PFJ0023	J1113_1	J1113_1	MAL13P1.193	MAL13P1.193	hypothetical protein
1.5326	PFI1750c	hypothetical protein	-1.03792	PF10_0163	hypothetical protein	-1.10982	PF11_0184	DNA mismatch repair protein MLH1, putative			MAL7P1.66	PF10_0163	MAL8P1.68	PF11_0184	PF14_0387				MAL7P1.26	PF11_0223	PF14_0278	PFD0980w	PF11_0116	PFI1495w	PF07_0047	PFD0520c					EMPTY
1.55229	PFE0855c	hypothetical protein	-1.03788	MAL8P1.160	hypothetical protein	-1.10919	PFC1015c	hypothetical protein			PF10_0374	MAL8P1.160	PFI0815c	PFC1015c	MAL8P1.4				PFI0190w	PFE0855c	PF11_0341	PFC0675c	PF14_0704	PFE0745w	PF08_0034	PFD0015c					Pfa3D7|chr12_1.glm_327|2001.10.24|Prediction|PlasmoDB	oPFL0099	OPFL0099	PFL1420w	PFL1420w	macrophage migration inhibitory factor homolog, putative
1.55571	PF07_0089	hypothetical protein	-1.03713	PF10_0285	hypothetical protein	-1.1068	PFI0860c	ATP-dependant RNA helicase, putative			PF10_0374	PF10_0285	PF13_0112	PFI0860c	PFB0930w				PFE0710w	PFA0100c	PFC0282w	PF10_0153	PFL0275w	PFL0145c	PFI0115c	PF10_0084					EMPTY
1.55963	PFL1210w	hypothetical protein	-1.03583	PFC0486c	hypothetical protein	-1.10629	PF14_0273	hypothetical protein			PF10_0374	PFC0486c	MAL8P1.38	PF14_0273	PFD0470c				PFD0100c	PF13_0152	PFE1215c	PF08_0046	PF10_0156	CoxI	MAL8P1.38	MAL7P1.162					Alien9_80
1.57043	PF10_0062	hypothetical protein	-1.03386	PFD1145c	hypothetical protein	-1.1058	PF07_0116	hypothetical protein				PFD1145c	PF08_0005	PF07_0116	PFL0025c				PF10_0346	PF14_0516	MAL8P1.144	PFD0480w	PF08_0118	PF10_0163	PFL2175w	PF07_0107					PFJ0140	J17_1	J17_1	PF10_0232	PF10_0232	hypothetical protein
1.60018	PF14_0392	Ser/Thr protein kinase, putative	-1.03359	PF11_0268	hypothetical protein	-1.10457	PFF0575c	hypothetical protein				PF11_0268	PF10_0221	PFF0575c	PF14_0679				MAL13P1.245	PF14_0392	MAL8P1.64	PF14_0105	PF11_0379	MAL8P1.160	PFL1060c	MAL8P1.162					PFN0547	N143_39	N143_39	PF14_0188	PF14_0188	hypothetical protein
1.6218	PF11_0141	UDP-galactose transporter, putative	-1.03352	PFE0305w	transcription initiation factor TFiid, TATA-binding protein	-1.10345	PF10_0308	hypothetical protein				PFE0305w	PFL0065w	PF10_0308	PF11_0232				PF11_0048	PF08_0046	PF10_0346	PFD1140w	PF13_0334	PF10_0285	PFD0520c	PF14_0712					PFC0035	C162	C162	PFC0260w	PFC0260w	hypothetical protein, conserved
1.62881	MAL8P1.91	hypothetical protein	-1.03343	PFI0150c	hypothetical protein	-1.10345	PF14_0635	hypothetical protein, conserved				PFI0150c	PF14_0451	PF14_0635	PFD0980w				PFE0165w	PF07_0089	PF14_0183	PFL1365w	PFE0785c	PFC0486c	PFD0015c	PF08_0104					PFD0368	D42243_38	D42243_38	PFD0070c	PFD0070c	rifin
1.63093	MAL7P1.126	hypothetical protein	-1.0313	MAL7P1.26	O-sialoglycoprotein endopeptidase, putative	-1.10341	PF13_0261	ATP binding protein, putative				MAL7P1.26	PFF1150w	PF13_0261	PFC0490w				PFI0690c	PFL1265c	PF13_0233	PFL2000w	PFE0075c	PF11_0268	PF10_0084	PF10_0111					PFF0509	F24843_2	F24843_2	PF08_0089	PF08_0089	hypothetical protein
1.66228	PF14_0015	aminopeptidase, putative	-1.03118	MAL13P1.228	hypothetical protein	-1.1021	PF08_0114	hypothetical protein				MAL13P1.228	PFE1180c	PF08_0114	PFC0675c				PFC1015c	PF14_0047	PF10_0211	MAL8P1.21	PFI1685w	PFE0305w	MAL7P1.162	PF13_0140					PFF1328	F53446_2	F53446_2	PF08_0116	PF08_0116	hypothetical protein
1.66866	PF11_0253	hypothetical protein	-1.03086	PFI0190w	ribosomal protein L32, putative	-1.10136	PF14_0278	ATP-dependent DNA helicase, putative				PFI0190w	PFI1535w	PF14_0278	PFI0135c				CoI	PF14_0757	PF14_0210	PF14_0340	PFB0700c	PFI0150c	PF07_0107	PF11_0342					PFI0262	I17505_1	I17505_1	PFI1605w	PFI1605w	hypothetical protein
1.68251	MAL13P1.147	hypothetical protein	-1.03004	PFD0985w	hypothetical protein	-1.10126	PF11_0341	hypothetical protein				PFD0985w	PF11_0223	PF11_0341	PF10_0153				PFI1565w	PF14_0199	PFL1680w	PFI0115c	PF14_0213	MAL7P1.26	MAL8P1.162	PF14_0155					PFJ0400	J43_12	J43_12	PF10_0051	PF10_0051	ADP/ATP carrier protein, putative
1.69138	PF11_0038	hypothetical protein	-1.02906	PFE0710w	hypothetical protein	-1.0944	PF10_0136	Initiation factor 2 subunit family, putative				PFE0710w	PFE0855c	PF10_0136	PFD1110w				PFE1590w	PFF1545w	PF11_0378	PF14_0017	PF10_0223	PFI0190w	PF14_0712	PF11_0514					PFK0720	Ks173_8	KS173_8	PF10_0135	PF10_0135	hypothetical protein
1.69988	PFI0060c	hypothetical protein	-1.02882	PFD0100c	SURFIN, surface-associated interspersed gene	-1.08994	PFC0282w	hypothetical protein				PFD0100c	PFA0100c	PFC0282w	PF08_0046				PF07_0095	PFL1365w	PF07_0107	PF11_0035	PF13_0125	PFE0710w	PF08_0104	PF07_0013					PFM0264	M26914_4	M26914_4	MAL13P1.264	MAL13P1.264	hypothetical protein
1.71209	PFF1545w	rifin	-1.02768	PF10_0346	merozoite Surface protein 6, MSP6	-1.08807	PFE1215c	developmentally regulated GTP-binding protein 1, putative				PF10_0346	PF13_0152	PFE1215c	PFD0480w				PFE1085w	PF10_0239	PF14_0639	PFI0265c	PFI1070c	PFD0100c	PF10_0111	PFC0180c					PFM0877	M7883_3	M7883_3	MAL13P1.126	MAL13P1.126	hypothetical protein
1.73312	PFL0025c	rifin	-1.02727	MAL13P1.245	hypothetical protein	-1.08684	PFD0985w	hypothetical protein				MAL13P1.245	PF14_0516	PFD0985w	PF14_0105				134	PF14_0373	PFE0995c	PF11_0215	PFI1495w	PF10_0346	PF13_0140	PFI1165c					PFN0493	N140_5	N140_5	PF14_0498	PF14_0498	hypothetical protein
1.73767	PFD1140w	hypothetical protein	-1.0248	PF11_0048	casein kinase II beta chain, putative	-1.08583	MAL8P1.144	hypothetical protein				PF11_0048	PF14_0392	MAL8P1.144	PFD1140w					PF11_0484	PFD1135c	PF11_0085	PFE0745w	MAL13P1.245	PF11_0342	PF11_0356					PFD0470	D53895_3	D53895_3	NULL	NULL	NULL
1.75126	PFI1535w	hypothetical protein	-1.01938	PFE0165w	actin depolymerizing factor, putative	-1.08439	MAL8P1.64	hypothetical protein				PFE0165w	PF10_0362	MAL8P1.64	PFL1365w					PF11_0038	PFD0960c	PF14_0015	PFL0145c	PF11_0048	PF14_0155	PFC0540w					PFJ0092	J1546_1	J1546_1	NULL	NULL	NULL
1.76172	MAL13P1.320	hypothetical protein	-1.01689	PFI0690c	hypothetical protein	-1.08368	PF10_0346	merozoite Surface protein 6, MSP6				PFI0690c	PF08_0046	PF10_0346	PFL2000w					PF14_0073	MAL7P1.55	PFL1970w	CoxI	PFE0165w	PF11_0514	PFB0075c					Pfa3D7|chr1_2.glm_158|2001.10.24|Prediction|PlasmoDB	oPFA32032	OPFA32032	PFA0760w	PFA0760w	rifin
1.7755	PF14_0015	aminopeptidase, putative	-1.01661	PFD0985w	hypothetical protein	-1.08072	PF14_0183	RNA helicase, putative				PFD0985w	PF07_0089	PF14_0183	MAL8P1.21					PFC0085c	PF11_0336	PF13_0193	PF10_0163	PFI0690c	PF07_0013	PFI0295c					Pfa3D7|chrBLOB_004289.glm_2|2001.10.24|Prediction|PlasmoDB	oPFBLOB0144	OPFBLOB0144	MAL8P1.3	MAL8P1.3	integral membrane protein, conserved in P. falciparum
1.80994	PFD0050w	rifin	-1.01505	PFC1015c	hypothetical protein	-1.08032	PF13_0233	myosin a				PFC1015c	PF11_0012	PF13_0233	PF14_0340					PF11_0004	PFD0740w	PFI0180w	MAL8P1.160	PFC1015c	PFC0180c	PF11_0464					EMPTY
1.85266	PF14_0373	ubiquinol cytochrome c oxidoreductase, putative	-1.00965	CoI	putative cytochrome oxidase I	-1.07974	PF10_0211	hypothetical protein				CoI	PFL1265c	PF10_0211	PFI0115c					PF14_0015	MAL13P1.122	PF13_0028	PF10_0285	CoI	PF13_0133	PF14_0043					Alien9_50
1.89741	PFE0855c	hypothetical protein	-1.00591	PFI1565w	conserved protein	-1.07878	PF14_0210	hypothetical protein				PFI1565w	PF14_0047	PF14_0210	PF14_0017					PFD0050w	PF10_0079	PFI0490c	PFC0486c	PFI1565w	PF11_0042	PF13_0010					PFJ0213	J21_5	J21_5	PF10_0368	PF10_0368	dynamin protein, putative
1.89992	MAL7P1.175	hypothetical protein	-1.00556	PFE1590w	early transcribed membrane protein	-1.07385	PFL1680w	splicing factor 3b, subunit 3, 130kD, putative				PFE1590w	PF14_0757	PFL1680w	PF11_0035					PF10_0102	MAL13P1.269	PF10_0343	PF11_0268	PFE1590w	PFI1165c	PF07_0009					PFN0562	N143_66	N143_66	PF14_0177	PF14_0177	DNA replication licensing factor MCM2
1.91336	PF08_0072	hypothetical protein	-1.00326	PF07_0095	hypothetical protein, conserved	-1.07251	PFI0680c	hypothetical protein				PF07_0095	PF14_0199	PFI0680c	PFI0265c					MAL7P1.126	PF10_0403	PF13_0149	PFE0305w	PF07_0095	PF11_0356	PFC0560c					PFC0038	C169	C169	PFC0265c	PFC0265c	hypothetical protein, conserved
1.93782	PFL0025c	rifin	-1.00036	PFE1085w	DEAD-box subfamily ATP-dependant helicase, putative	-1.07046	PF11_0378	hypothetical protein				PFE1085w	PFF1545w	PF11_0378	PF11_0215					PFI0035c	PF14_0209	PF14_0761	PFI0150c	PFE1085w	PFC0540w	PFE0030c					PFE0400	E2667_1	E2667_1	NULL	NULL	NULL
1.98275	MAL7P1.175	hypothetical protein	1.00288	PF11_0173	oligosacharyl transferase STT3 subunit, putative	-1.06487	PF07_0107	hypothetical protein					PFL1365w	PF07_0107	PF11_0085					PFB0035c	MAL13P1.14	PFI1115c	MAL7P1.26	PF08_0041	PFB0075c	PF11_0345					PFF0514	F25103_1	F25103_1	PFI0210c	PFI0210c	hypothetical protein
2.12977	MAL7P1.66	hypothetical protein	1.0062	PF13_0155	hypothetical protein	-1.06154	PF14_0639	DNA-3-methyladenine glycosylase, putative					PF14_0392	PF14_0639	PF14_0015					MAL13P1.320	PFD0100c	PFL0055c	PFI0190w	PF11_0123	PFI0295c	PF14_0297					PFF1335	F53749_1	F53749_1	MAL8P1.13	MAL8P1.13	integral membrane protein, conserved
2.47535	PF10_0374	gene 11-1 protein precursor	1.01045	PF10_0224	dynein heavy chain, putative	-1.06079	PFE0995c	hypothetical protein					PF10_0239	PFE0995c	PF10_0362					PFB0110w	PFI1060w	MAL7P1.175	PFE0710w	PFC1011c	PF11_0464	MAL7P1.144					PFI0267	I17631_1	I17631_1	PFI0760w	PFI0760w	hypothetical protein
3.68669	PF10_0374	gene 11-1 protein precursor	1.01122	PF10_0005	rifin	-1.05897	PFD1135c	hypothetical protein					PF14_0373	PFD1135c	PFL1970w					PF10_0270	PFL0160w	MAL7P1.93	PFD0100c	PF11_0204	PF14_0043	PFB1015w					PFJ0422	J45_11	J45_11	PF10_0073	PF10_0073	hypothetical protein
3.74208	PF10_0374	gene 11-1 protein precursor	1.01173	PF13_0353	NADH-cytochrome b5 reductase, putative	-1.05781	PFD0960c	ribosomal protein L7Ae-related protein, putative					MAL7P1.175	PFD0960c	PF13_0193					PF11_0253	PFI1780w	PF11_0173	PF10_0346	PF11_0124	PFI1520w	PF10_0164					PFK0723	Ks178_5	KS178_5	PF11_0142	PF11_0142	hypothetical protein, conserved
			1.01223	PF14_0539	hypothetical protein	-1.05618	MAL7P1.55	erythrocyte membrane protein 1 (PfEMP1)					PF11_0484	MAL7P1.55	PFI0180w					PFL0025c	PF10_0142	PF13_0131	MAL13P1.245	PF11_0418	PF13_0010	PFL2120w					PFM0269	M27363_1	M27363_1	PF14_0287	PF14_0287	hypothetical protein
		DHB = dehydrobrachylaenolide	1.01248	PFD1175w	Plasmodium falciparum trophozoite antigen r45-like protein	-1.0537	PF11_0336	hypothetical protein, conserved					PF11_0038	PF11_0336	PF13_0028					PFL0055c	PFD0845w	MAL13P1.324	PF11_0048	PF14_0603	PF07_0009	MAL7P1.52					PFM0880	M7883_7	M7883_7	MAL13P1.127	MAL13P1.127	hypothetical protein
		FC = fold change	1.01283	PF11_0127	hypothetical protein	-1.05307	PFD0740w	Plasmodium falciparum protein kinase, putative					MAL13P1.147	PFD0740w	PFI0490c					PF14_0017	PFF1135w	PF11_0038	PFE0165w	PF14_0223	PFC0560c	PFC0485w					PFN0515	N141_48	N141_48	PF14_0213	PF14_0213	hypothetical protein
			1.01355	PFE0170c	protein kinase, putative	-1.05242	PF07_0106	hypothetical protein					PFD1175w	PF07_0106	PF10_0343					PFL0850w	PF14_0688	PF14_0200	PFI0690c	PFL1115w	PFE0030c	PFF0855c					PFE0053	E12152_1	E12152_1	MAL6P1.279	PFF0710w	hypothetical protein, conserved
			1.01404	PFA0760w	rifin	-1.05072	MAL13P1.122	hypothetical protein					PF14_0073	MAL13P1.122	PF13_0149					PFI0075w	PFI0685w	PF10_0270	PFC1015c	MAL7P1.15	PF11_0345	PFL2000w					PFJ0126	J170_1	J170_1	PF10_0270	PF10_0270	hypothetical protein
			1.01515	PF10_0362	DNA polymerase zeta catalytic subunit, putative	-1.05053	PF10_0079	hypothetical protein					PFC0085c	PF10_0079	PF14_0761					MAL7P1.66	PFL1940w	PFL1780w	CoI	PF11_0315	PF14_0297	PF10_0097					Pfa3D7|chr10_1.glm_476|2001.10.24|Prediction|PlasmoDB	oPFJ12788	OPFJ12788	PF10_0402	PF10_0402	rifin
			1.01698	PF07_0047	cell division cycle ATPase, putative	-1.04982	MAL13P1.269	hypothetical protein					PF14_0010	MAL13P1.269	PFI1115c					PF08_0072	PF10_0333	PF10_0295	PFI1565w	PF13_0106	PFE0550w	PF11_0037					Pfa3D7|chrBLOB_004120.glm_2|2001.10.24|Prediction|PlasmoDB	oPFBLOB0149	OPFBLOB0149	PFI1645c	PFI1645c	hypothetical protein
			1.017	PF08_0034	histone acetyltransferase Gcn5, putative	-1.04631	PF10_0403	rifin					PF11_0004	PF10_0403	PFL0055c					157	PF08_0083	PF11_0069	PFE1590w	PFI0030c	MAL7P1.144	PF14_0706					EMPTY
			1.0172	PFI0115c	hypothetical protein	-1.0457	PF14_0209	hypothetical protein					PFD1140w	PF14_0209	MAL7P1.175						PF13_0334	MAL7P1.126	PF07_0095	PF13_0208	PFB1015w	PFF0145w					Alien10_90
			1.01822	MAL8P1.38	hypothetical protein	-1.04386	PFD0160w	hypothetical protein					PF14_0015	PFD0160w	MAL7P1.93						PFL0275w	PF11_0207	PFE1085w	PFL2295w	PF10_0164	MAL13P1.285					PFJ0476	J53_48	J53_48	PF10_0155	PF10_0155	enolase
			1.0193	PFL2175w	ubiquitin-conjugating enzyme e2, putative	-1.04376	MAL13P1.14	ATP-dependent DEAD box helicase, putative					PF14_0015	MAL13P1.14	PF11_0173						PF10_0114	PF14_0630	PF08_0041	PFE1070c	PFL2120w	PFD0060w					PFN0613	N147_25	N147_25	PF14_0716	PF14_0716	Proteosome subunit alpha type 1, putative
			1.02284	PFL1060c	hypothetical protein, conserved	-1.04346	PFD0100c	SURFIN, surface-associated interspersed gene					PFD0050w	PFD0100c	PF13_0131						PFI1640c	PF11_0342	PF11_0123	PF11_0421	PF14_0010	PF08_0070					PFC0042	C179	C179	PFC0280c	PFC0280c	hypothetical protein
			1.02414	PFD0520c	hypothetical protein	-1.0434	PFI1060w	hypothetical protein					PFC0490w	PFI1060w	MAL13P1.324						MAL13P1.178	PF11_0489	PFD0160w	PFI0505c	MAL7P1.52	PFE1255w					PFE0404	E26771_3	E26771_3	PFE1030c	PFE1030c	phosphomethylpyrimidine kinase, putative
			1.02487	PFD0015c	rifin	-1.0382	PFL0160w	hypothetical protein conserved					PF10_0374	PFL0160w	PF11_0038						PFL1240c	PF14_0488	PFF1595c	MAL7P1.109	PFI0490c	MAL8P1.84					PFF0554	F26408_1	F26408_1	MAL8P1.65	MAL8P1.65	hypothetical protein
			1.02632	PF10_0084	tubulin beta chain, putative	-1.03759	PFI1780w	hypothetical protein					PF10_0102	PFI1780w	PF14_0200						PFF1450w	PF14_0061	PF10_0197	MAL7P1.61	PFC0490w	PF13_0128					PFF1342	F53897_1	F53897_1	MAL7P1.118	MAL7P1.118	PelOta protein homologue, putative
			1.02737	MAL7P1.162	dynein heavy chain, putative	-1.03671	PF10_0142	hypothetical protein					MAL7P1.126	PF10_0142	PF10_0270						PFE0745w	PF14_0712	PFC1011c	PF14_0499	PFC0485w	MAL13P1.218					PFI0273	I1897_2	I1897_2	PFI1640c	PFI1640c	hypothetical protein
			1.02905	PF07_0107	hypothetical protein	-1.03611	PFD0845w	hypothetical protein					MAL13P1.218	PFD0845w	PFL1780w						PF11_0266	MAL7P1.81	PF11_0204	PFI0125c	PFF0855c	PFD0225w					PFJ0427	J461_5	J461_5	PF10_0301	PF10_0301	calmodulin, putative
			1.0307	MAL8P1.162	hypothetical protein, conserved in P. falciparum	-1.03444	PFF1135w	transcription or splicing factor-like protein, putative					PF11_0004	PFF1135w	PF10_0295						PF14_0296	MAL7P1.77	PFE0305w	PF10_0200	PFL2000w	PFE1275c					PFK1177	Ks75_15	KS75_15	PF11_0040	PF11_0040	early transcribed membrane protein 11.2
			1.03287	PF14_0712	hypothetical protein	-1.03314	PF14_0688	hypothetical protein, conserved					PFI0035c	PF14_0688	PF13_0353						PF14_0496	PF08_0005	PF11_0124	PF14_0098	PF13_0193	PF11_0109					PFM0273	M28007_3	M28007_3	MAL13P1.35	MAL13P1.35	u1 small nuclear ribonucleoprotein a, putative
			1.03375	PF08_0104	rifin	-1.03199	PFI0685w	pseudouridylate synthase, putative					PFB0035c	PFI0685w	PFF0865w						PF10_0152	PF14_0516	PF11_0418	PFI0255c	PFI1750c	PFC0095c					PFM0883	M8032_1	M8032_1	PF13_0164	PF13_0164	hypothetical protein, conserved
			1.03495	PF10_0111	20S proteasome beta subunit, putative	-1.03099	PFL1940w	3-hydroxyisobutyryl-coenzyme A hydrolase, putative					MAL13P1.320	PFL1940w	PF11_0069						PF07_0049	PF11_0141	MAL7P1.26	PF14_0371	PF07_0012	PFD0435c					PFN0518	N141_51	N141_51	PF14_0212	PF14_0212	hypothetical protein
			1.03544	PF13_0140	dihydrofolate synthase/folylpolyglutamate synthase	-1.0279	PF10_0333	hypothetical protein					PFB0110w	PF10_0333	MAL7P1.126						PF13_0171	PF07_0012	PF14_0603	MAL7P1.150	PF11_0163	PFI1115c					PFI0306	I2966_2	I2966_2	PFI0320w	PFI0320w	hypothetical protein
			1.03993	PF11_0342	hypothetical protein	-1.02771	PF08_0083	hypothetical protein					PF10_0270	PF08_0083	PF11_0207						PF14_0355	PF10_0239	PFD0185c	PF11_0241	PF10_0097	MAL13P1.232					PFJ0193	J2166_1	J2166_1	PF11_0304	PF11_0304	hypothetical protein
			1.04036	PF14_0155	hypothetical protein	-1.02683	PF13_0334	polynucleotide kinase, putative					PF11_0253	PF13_0334	PF14_0630						PFE0975c	PF14_0446	PF14_0204	MAL8P1.111	PF11_0037	PF14_0672					Pfa3D7|chr6_000093.glm_2|2001.10.24|Prediction|PlasmoDB	oPFF72435	OPFF72435	NULL	NULL	NULL
			1.04124	PF11_0514	hypothetical protein	-1.02564	PFL0275w	hypothetical protein					PFL0025c	PFL0275w	PF11_0342						174	PFB0385w	PF14_0223	PF14_0326	PF14_0706	PFI0815c					Pfa3D7|chr9_1.glm_283|2001.10.24|Prediction|PlasmoDB	oPFI17701	OPFI17701	PFI1240c	PFI1240c	prolyl-t-RNA synthase, putative
			1.05275	PF13_0353	NADH-cytochrome b5 reductase, putative	-1.02377	PF10_0114	DNA repair protein RAD23, putative					PFL0055c	PF10_0114	PF11_0489							PFB0923c	PFL1115w	PFE1535w	PFF0145w	PF11_0426					EMPTY
			1.05325	PF07_0013	hypothetical protein	-1.02301	PFI1640c	hypothetical protein					PFL0025c	PFI1640c	PF14_0488							PF13_0112	PFD0110w	PFI0985c	MAL13P1.285	PF10_0061					Alien10_60
			1.05434	PFC0180c	membrane skeletal protein, putative	-1.02116	MAL13P1.178	hypothetical protein					PF14_0017	MAL13P1.178	PF14_0061							MAL13P1.281	MAL7P1.15	PFL2050w	PF13_0149	PFL0200c					PFJ0562	J70_1	J70_1	PF10_0122	PF10_0122	phosphoglucomutase, putative
			1.05596	PF13_0133	aspartyl (acid) protease, putative	-1.01979	PFL1240c	hypothetical protein					PFL0850w	PFL1240c	PF14_0712							PF11_0427	PF14_0610	MAL13P1.261	PFC0580c	PF11_0035					PFN0714	N151_50	N151_50	PF14_0448	PF14_0448	ribosomal protein S2, putative
			1.0566	PF11_0042	hypothetical protein	-1.01334	PFF1450w	sec14-like cytosolic factor or phosphatidylinositol/phosphatidylcholine transfer protein, putative					PFI0075w	PFF1450w	PF14_0015							PF10_0084	PF11_0315	PF13_0147	PFD0060w	MAL8P1.68					PFC0045	C183	C183	PFC0282w	PFC0282w	hypothetical protein
			1.0588	PFI1165c	hypothetical protein	-1.0127	PFE0745w	hypothetical protein					MAL7P1.66	PFE0745w	MAL7P1.81							MAL8P1.91	PF13_0106	PFL1130c	PF08_0070	PF10_0221					PFE0408	E26934_1	E26934_1	MAL6P1.296	PFF0625w	nucleolar GTP-binding protein 1, putative
			1.05911	PF11_0356	hypothetical protein	-1.01097	PF11_0266	small nuclear ribonucleoprotein D1, putative					PF08_0072	PF11_0266	PFC0110w							PFL1210w	PF14_0042	MAL13P1.53	PFI0060c	PFE1180c					PFF0557	F2650_2	F2650_2	MAL6P1.41	PFF0185c	hypothetical protein
			1.05973	PFC0540w	hypothetical protein	-1.01015	PF14_0296	ribosomal protein L14, putative					PF10_0374	PF14_0296	MAL7P1.77							PF14_0757	PF08_0121	PF14_0302	PF14_0725	PFA0100c					PFF1370	F54899_1	F54899_1	MAL8P1.122	MAL8P1.122	hypothetical protein
			1.05996	PFB0075c	hypothetical protein	-1.00788	PF14_0496	hyothetical protein					PF10_0374	PF14_0496	PF08_0005							PF14_0451	PFI0030c	PF10_0209	PFE1255w	PF13_0152					PFI0277	I1923_1	I1923_1	PFI0720w	PFI0720w	hypothetical protein
			1.06339	PFI0295c	hypothetical protein, conserved	-1.00652	PF10_0152	hypothetical protein					PF10_0374	PF10_0152	PF14_0516							PF14_0392	PF10_0136	PF07_0106	PFI0305c	PF14_0516					PFJ0432	J478_5	J478_5	PF10_0030	PF10_0030	hypothetical protein
			1.06345	PF11_0464	hypothetical protein	-1.00501	PF07_0049	erythrocyte membrane protein 1 (PfEMP1)						PF07_0049	PF11_0141							PFL0065w	PF13_0208	PFE1260c	MAL13P1.238	PFL1265c					PFK1180	Ks75_22	KS75_22	PF11_0037	PF11_0037	hypothetical protein
			1.06427	PF14_0043	hypothetical protein	-1.00241	PF13_0171	60S ribosomal protein L23, putative						PF13_0171	PF07_0012							PF11_0253	PFL2295w	PF14_0364	PFI0065w	PF14_0757					PFM0308	M30664_1	M30664_1	PF13_0039	PF13_0039	hypothetical protein
			1.06987	PFI1520w	hypothetical protein	-1.00176	PF14_0355	hypothetical protein						PF14_0355	PF10_0239							PFL0850w	PFE1070c	PFL0230w	PFD1140w	PF14_0199					PFM0888	M8199_1	M8199_1	PF13_0278	PF13_0278	hypothetical protein
			1.07038	PF13_0010	Gbph2	-1.00103	PFE0975c	40S ribosomal subunit protein S24, putative						PFE0975c	PF14_0446							MAL13P1.320	PF11_0421	PF11_0181	MAL8P1.84	PF11_0484					PFN0521	N141_55	N141_55	PF14_0209	PF14_0209	hypothetical protein
			1.07123	PF07_0009	chitinase precursor fragment, truncated	1.00263	PFI0135c	papain family cysteine protease, putative							PFB0385w							PFE0855c	PFI0505c	MAL13P1.28	PF13_0128	PF11_0004					PFI0547	I9218_5	I9218_5	PF14_0629	PF14_0629	hypothetical protein
			1.07197	PF08_0034	histone acetyltransferase Gcn5, putative	1.00286	PFI1505c	hypothetical protein							PFB0923c							PFI1415w	MAL7P1.109	PF14_0707	MAL13P1.218	PF10_0102					EMPTY
			1.07447	PFC0560c	hypothetical protein	1.00321	PFD1120c	integral membrane protein, conserved in P. falciparum							PF13_0112							PFB0110w	MAL7P1.61	PF14_0621	PFI1290w	PFB0035c					Pfa3D7|chr11_1.glm_45|2001.10.24|Prediction|PlasmoDB	oPFK12894	OPFK12894	PF11_0039	PF11_0039	early transcribed membrane protein 11.1
			1.07544	PFE0030c	STEVOR pseudogene	1.00451	PFE0555w	stearoyl-CoA desaturase (acyl-CoA desaturase, faty acid desaturase), putative							MAL13P1.281							PF14_0601	PF10_0269	PFB0270w	MAL7P1.171	PFI0135c					Pfa3D7|chr7_000068.glm_9|2001.10.24|Prediction|PlasmoDB	oPFG0046	OPFG0046	PFE0705c	PFE0705c	helicase, belonging to UvrD family, putative
			1.07904	PF11_0345	hypothetical protein	1.00679	MAL13P1.303	polyadenylate binding protein, putative							PF11_0427							PFF0860c	PFF1145c	PF11_0078	PFD0225w	PFI1505c					EMPTY
			1.0861	PF14_0297	ecto-nucleoside triphosphate diphosphohydrolase 1, putative	1.00742	PF10_0020	#N/A							PF10_0084							PF10_0374	PF14_0499	PF08_0008	MAL7P1.175	PFD1120c					NC_000964_pheB
			1.08818	PFE0550w	hypothetical protein	1.00952	PFB0840w	replication factor C, subunit 2							MAL8P1.91							PF08_0072	PFI0125c	PFL0515w	PFE1275c	PFE0555w					PFJ0575	J73_12	J73_12	PF10_0081	PF10_0081	26S proteasome regulatory subunit 4, putative
			1.09237	MAL7P1.144	hypothetical protein, conserved	1.01138	PF13_0172	hypothetical protein							PFL1210w							PF07_0089	PFL2105c	PF07_0015	PF10_0374	MAL13P1.303					PFN0730	N152_8	N152_8	PF14_0125	PF14_0125	deoxyhypusine synthase
			1.09315	PFC0540w	hypothetical protein	1.01161	PFF0615c	Plasmodium falciparum membrane protein pf12 precursor							PF14_0757							PF11_0004	PF10_0200	PFL1645w	PF11_0109	PF10_0020					PFD0183	D23156_27	D23156_27	PFD0685c	PFD0685c	chromosome associated protein, putative
			1.09612	PFB1015w	rifin	1.01189	PFL0675c	hypothetical protein							PF14_0451							PF14_0735	MAL8P1.10	PFE1270c	MAL13P1.147	PFB0840w					PFE0414	E27070_1	E27070_1	NULL	NULL	NULL
			1.10096	PF10_0164	hypothetical protein	1.01817	PFE0860c	#N/A							PF14_0392							PFF1150w	PF14_0098	PF11_0478	PFC0095c	PF13_0172					PFF0560	F26774_1	F26774_1	PFI1625c	PFI1625c	organelle processing peptidase, putative
			1.10136	PFL2120w	hypothetical protein	1.02016	PFI0305c	hypothetical protein							PFL0065w							PF14_0373	PFI0255c	PF14_0479	PFD0435c	PFF0615c					PFF1380	F55001_5	F55001_5	MAL8P1.114	MAL8P1.114	hypothetical protein
			1.10159	PF14_0010	glycophorin binding protein-related antigen	1.0202	PF11_0357	hypothetical protein							MAL13P1.147							PFD0050w	PFI1495w	PFI1040c	PF11_0012	PFL0675c					PFI0317	I3248_1	I3248_1	PFI0625c	PFI0625c	hypothetical protein
			1.10659	MAL7P1.52	RIF pseudogene, RIFIN pseudogene	1.02058	PF11_0507	antigen 332, putative							PF11_0253							PFC0085c	PF14_0371	PFL1350w	PFI1115c	PF11_0357					PFJ0435	J483_1	J483_1	NULL	NULL	NULL
			1.10803	PFI0490c	hypothetical protein	1.02377	PF07_0047	cell division cycle ATPase, putative							PFL0850w							MAL7P1.66	PF10_0285	PFB0735c	PFB0923c	PF11_0435					PFK1184	Ks76_3	KS76_3	PF11_0420	PF11_0420	hypothetical protein
			1.11439	PFC0490w	hypothetical protein	1.02587	PF11_0435	hypothetical protein							MAL13P1.320							204	PFD0410c	PF14_0307	MAL13P1.232	PF10_0207					PFM0311	M30813_2	M30813_2	NULL	NULL	NULL
			1.11532	PFC0485w	putative protein kinase	1.02651	PF08_0034	histone acetyltransferase Gcn5, putative							PFE0855c								MAL7P1.150	PF14_0594	MAL8P1.91	PFE1450c					PFN0011	N127_29	N127_29	PF14_0161	PF14_0161	hypothetical protein, conserved
			1.11876	PFF0855c	rifin	1.02686	PF10_0207	hypothetical protein							PFI1415w								MAL13P1.26	PFF0855c	PFF0250w	PFI1445w					PFN0524	N141_8	N141_8	PF14_0224	PF14_0224	PP1-like protein serine/threonine phosphatase
			1.1192	PFL2000w	mitochondrial carrier protein, putative	1.0271	PFE1450c	hypothetical protein, conserved							PFB0110w								PFD1150c	MAL13P1.35	PF14_0672	PFI0890c					PFJ0060	J130_2	J130_2	PFL1450c	PFL1450c	hypothetical protein
			1.12228	PF13_0193	MSP7-like protein	1.02802	PFI1445w	hypothetical protein							PF14_0392								PFI0540w	MAL7P1.19	PFI0815c	PF10_0188					EMPTY
			1.12345	PFI1750c	hypothetical protein	1.03081	PFI0890c	large ribosomal subunit protein L3, prokaryotic (50S)-like, putative							PF14_0601								PF11_0241	PFB0625w	MAL7P1.93	MAL13P1.165					Pfa3D7|chr9_1.glm_12|2001.10.24|Prediction|PlasmoDB	oPFI17649	OPFI17649	PFI0010c	PFI0010c	rifin
			1.12353	PF07_0012	hypothetical protein	1.03145	PF10_0188	hypothetical protein							PF10_0026								PF13_0150	PFF1440w	PF11_0426	PF08_0078					Pfa3D7|chr8_000133.glm_3|2001.10.24|Prediction|PlasmoDB	oPFH0028	OPFH0028	MAL8P1.8	MAL8P1.8	hypothetical protein
			1.12659	PF11_0163	hypothetical protein	1.03171	MAL13P1.165	hypothetical protein							PFD1140w								PF14_0175	PFF0830w	PFL2635w	PFI0235w					EMPTY
			1.12785	PFC0180c	membrane skeletal protein, putative	1.03243	PF14_0662	hypothetical protein							PFC0120w								MAL8P1.111	PFE1185w	PF11_0155	MAL13P1.127					NC_000964_yabQ
			1.12878	PF10_0097	hypothetical protein	1.0345	PF08_0078	hypothetical protein							PFF0860c								PF14_0326	PFF0500c	PF10_0061	PFC0120w					PFJ0006	J101_4	J101_4	PF10_0001	PF10_0001	erythrocyte membrane protein 1 (PfEMP1)
			1.14565	PF11_0037	#N/A	1.03656	PFI0235w	replication factor A-related protein, putative							PF10_0374								PFE1535w	PFE0005w	PFL0200c	PFL2205w					PFN0735	N153_15	N153_15	PF14_0538	PF14_0538	hypothetical protein
			1.15195	PF14_0706	hypothetical protein	1.03808	MAL13P1.127	#N/A							PF08_0072								PFI0985c	PF13_0309	PF10_0026	PF13_0021					PFD0189	D23156_9	D23156_9	PFD0645w	PFD0645w	rifin
			1.15492	PFF0145w	hypothetical protein	1.04255	PFC0120w	Cytoadherence linked asexual protein, CLAG							PF07_0089								PF11_0393	PFI0680c	PF11_0035	PFF0285c					PFE0439	E27723_18	E27723_18	PFE0885w	PFE0885w	eukaryotic translation initiation factor 3 subunit, putative
			1.16819	MAL13P1.285	hypothetical protein	1.04703	PFL2205w	hypothetical protein							PF11_0004								PFL2050w	PF08_0026	PFL1210w	PF13_0117					PFF0564	F27079_1	F27079_1	MAL6P1.40	PFF0180w	phenylalanine -- tRNA ligase, putative
			1.16988	PF13_0149	chromatin assembly factor 1 subunit, putative	1.04713	PF13_0021	small heat shock protein, putative							PF14_0735								MAL13P1.261	PFD1155w	MAL8P1.68	PFC0110w					PFF1388	F5510_1	F5510_1	PF00_0001	PF00_0001	hypothetical protein
			1.18301	PFC0580c	hypothetical protein	1.04718	PFF0285c	DNA repair protein RAD50, putative							PFF1150w								PF13_0147	MAL7P1.147	PF13_0112	PFF0385c					PFI0324	I3340_3	I3340_3	PFI0410c	PFI0410c	hypothetical protein
			1.1942	PFD0060w	rifin	1.04732	PF14_0047	hypothetical protein							PF14_0373								PFL1130c	PF14_0079	PF08_0005	PFF0170w					PFK0575	Ks1030_1	KS1030_1	PF11_0415	PF11_0415	hypothetical protein
			1.19754	PF08_0070	hypothetical protein	1.04758	PF13_0117	hypothetical protein, conserved							PFD0050w								MAL13P1.53	PFC0690c	PF10_0221	PFE0040c					PFK1187	Ks76_8	KS76_8	PF11_0422	PF11_0422	hypothetical protein
			1.20042	PFI0060c	hypothetical protein	1.04839	PFC0110w	Cytoadherence linked asexual protein, CLAG							PFC0085c								PF14_0302	MAL7P1.68	PFL0065w	PFF0435w					PFM0316	M31208_1	M31208_1	NULL	NULL	NULL
			1.20239	PF14_0725	tubulin, putative	1.05226	MAL13P1.147	hypothetical protein							PF11_0004								PF10_0209	PF10_0180	PF14_0451	PFD1050w					PFN0015	N127_34	N127_34	PF14_0158	PF14_0158	hypothetical protein
			1.21445	PFE1255w	hypothetical protein	1.053	PFF0385c	hypothetical protein							MAL7P1.66								PF07_0106	PF11_0184	PFF1150w	PFL1725w					PFN0544	N143_35	N143_35	PF14_0190	PF14_0190	hypothetical protein
			1.21942	PFI0305c	hypothetical protein	1.05598	PFF0170w	calcium antiporter, putative							PF10_0374								PFE1260c	PFI0860c	PFE1180c	PF11_0261					PFJ0142	J180_11	J180_11	PF10_0006	PF10_0006	rifin
			1.222	MAL13P1.238	hypothetical protein	1.05624	PFE0040c	Mature parasite-infected erythrocyte surface antigen (MESA) or PfEMP2							PF10_0374								PF14_0364	PF14_0273	PFI1535w	PF13_0349					EMPTY
			1.23192	PFI0065w	rifin	1.05756	PFL2175w	ubiquitin-conjugating enzyme e2, putative															PFL0230w	PF07_0116	PF11_0223	PFE0685w					Pfa3D7|chr10_1.glm_17|2001.10.24|Prediction|PlasmoDB	oPFJ12791	OPFJ12791	PF10_0002	PF10_0002	rifin
			1.23211	PFD1140w	hypothetical protein	1.0579	PFF0435w	ornithine aminotransferase															PF11_0181	PF10_0308	PFE0855c	MAL13P1.42					Pfa3D7|chr4_1.glm_198|2001.10.24|Prediction|PlasmoDB	oPFD67004	OPFD67004	PFD0835c	PFD0835c	hypothetical protein
			1.24353	MAL8P1.84	hypothetical protein	1.06104	PFD1050w	alpha-tubulin ii															PFI0190w	PF14_0635	PFA0100c	PF13_0115					EMPTY
			1.25693	PF13_0128	beta-hydroxyacyl-acp dehydratase precursor	1.06331	MAL7P1.52	RIF pseudogene, RIFIN pseudogene															MAL13P1.28	PF13_0261	PF13_0152	PFD0955w					NC_000964_ybaS
			1.26235	MAL13P1.218	UDP-N-acetylglucosamine pyrophosphorylase, putative	1.06357	PFL1180w	Chromatin assembly protein (ASF1), putative															PF14_0707	PF08_0114	PF14_0516	PFC0370w					PFJ0181	J198_5	J198_5	PF10_0272	PF10_0272	ribosomal protein L3, putative
			1.26295	PFI1290w	protein kinase, putative	1.06367	MAL13P1.218	UDP-N-acetylglucosamine pyrophosphorylase, putative															PF14_0621	PF14_0278	PF14_0392	PF11_0181					PFN0753	N155_19	N155_19	PF14_0029	PF14_0029	hypothetical protein
			1.26952	MAL8P1.38	hypothetical protein	1.06403	PF10_0224	dynein heavy chain, putative															PFB0270w	PF11_0341	PF08_0046	PFC0915w					PFD0198	D23657_2	D23657_2	PFD0995c	PFD0995c	erythrocyte membrane protein 1 (PfEMP1)
			1.2736	MAL7P1.171	hypothetical protein	1.06488	PFI0060c	hypothetical protein															PFL2520w	PFC0282w	PF07_0089	PF13_0264					PFE0445	E27742_1	E27742_1	NULL	NULL	NULL
			1.27421	PFD0225w	hypothetical protein	1.06566	PFD1175w	Plasmodium falciparum trophozoite antigen r45-like protein															PF11_0078	PFE1215c	PFL1265c	PFI0880c					PFF0597	F28584_1	F28584_1	PF07_0139	MAL7P1.187	erythrocyte membrane protein 1 (PfEMP1)
			1.27493	MAL7P1.175	hypothetical protein	1.06574	PF10_0026	hypothetical protein															PF08_0008	MAL8P1.144	PF14_0047	PF14_0331					PFF1392	F55215_1	F55215_1	MAL8P1.73	MAL8P1.73	hypothetical protein
			1.2795	PFE1275c	RNA methyltransferase, putative	1.06607	PFL1725w	ATP synthase beta chain, mitochondrial precursor, putative															PFL0515w	MAL8P1.64	PF14_0757	PFD1110w					PFI0329	I3489_1	I3489_1	PFI0505c	PFI0505c	selenophosphate synthetase, putative
			1.28689	PF10_0374	gene 11-1 protein precursor	1.06997	PF11_0261	hypothetical protein															PF11_0116	PF14_0183	PF14_0199	PFI0085c					PFK0578	Ks1030_5	KS1030_5	PF11_0413	PF11_0413	hypothetical protein
			1.29471	PF11_0109	hypothetical protein	1.07467	PF13_0349	nucleoside diphosphate kinase b; putative															PF07_0015	PF10_0211	PFF1545w	PFI1360c					PFK1207	Ks828_1	KS828_1	PF11_0385	PF11_0385	hypothetical protein
			1.29608	MAL13P1.147	hypothetical protein	1.0761	PFE0685w	hypothetical protein															PFL1645w	PF14_0210	PFL1365w	PF14_0347					PFM0320	M31208_2	M31208_2	PF13_0126	PF13_0126	hypothetical protein
			1.29739	PFC0095c	hypothetical protein, conserved	1.07618	MAL13P1.42	hypothetical protein															PFE1270c	PFL1680w	PF10_0239	PFI0950w					PFN0019	N127_39	N127_39	PF14_0154	PF14_0154	hypothetical protein
			1.30623	PFD0435c	hypothetical protein	1.07852	PFL0640w	hypothetical protein															PF11_0478	PF11_0378	PF14_0373	MAL8P1.99					PFN0549	N143_44	N143_44	PF14_0186	PF14_0186	hypothetical protein
			1.30787	PF11_0012	hypothetical protein	1.08013	PFL1180w	Chromatin assembly protein (ASF1), putative															PF14_0479	PF07_0107	PF11_0484	PF07_0042					PFE0083	E13058_1	E13058_1	NULL	NULL	NULL
			1.31345	PFI1290w	protein kinase, putative	1.08131	PF13_0115	frameshifted ebl1, pseudogene															PFI1040c	PF14_0639	PF11_0038	PF11_0087					EMPTY
			1.31768	PFD1175w	Plasmodium falciparum trophozoite antigen r45-like protein	1.08661	PFC0540w	hypothetical protein															PFI0365w	PFE0995c	PF14_0073	PFI1255w					Pfa3D7|chr11_1.glm_15|2001.10.24|Prediction|PlasmoDB	oPFK12895	OPFK12895	PF11_0009	PF11_0009	rifin
			1.3313	PFI1115c	pre-mRNA splicing factor protein, putative	1.09128	PFD0955w	hypothetical protein															PFL1350w	PFD1135c	PFC0085c	PF13_0328					Pfa3D7|chr8_000168.glm_2|2001.10.24|Prediction|PlasmoDB	oPFH0031	OPFH0031	PF08_0062	PF08_0062	hypothetical protein
			1.33396	PFB0923c	hypothetical protein	1.09134	PFC0490w	hypothetical protein															PFB0735c	PFD0960c	PF11_0004	PFE0675c					EMPTY
			1.33747	MAL13P1.232	hypothetical protein	1.09303	PFC0370w	hypothetical protein															PF14_0307	MAL7P1.55	PF14_0015	PF10_0116					NC_000964_ycxA
			1.33773	MAL8P1.91	hypothetical protein	1.09895	PF11_0181	tyrosine --tRNA ligase, putative															PF14_0594	PF11_0336	PFD0050w	PFD0495c					PFJ0243	J239_10	J239_10	PF10_0184	PF10_0184	hypothetical protein
			1.34288	PFF0250w	RNA binding protein, putative	1.10146	PF13_0128	beta-hydroxyacyl-acp dehydratase precursor															PFF0855c	PFD0740w	PF10_0102	MAL8P1.140					PFB0217	B567	B567	PFB0905c	PFB0905c	hypothetical protein
			1.34463	PF14_0672	cyclic nucleotide phosphodiesterase, putative	1.10182	PFC0915w	ATP-dependent RNA helicase, putative															MAL13P1.35	MAL13P1.122	MAL7P1.126	PF14_0151					PFD0210	D25758_1	D25758_1	NULL	NULL	NULL
			1.35033	PFI0815c	hypothetical protein, conserved	1.10308	PF13_0264	hypothetical protein															MAL7P1.19	PF10_0079	PFI0035c	PF13_0107					PFE0452	E28056_1	E28056_1	MAL6P1.252	PFF0845c	erythrocyte membrane protein 1 (PfEMP1)
			1.35579	MAL7P1.93	mitochondrial ribosomal protein S8, putative	1.11379	PF10_0102	hypothetical protein															PFB0625w	PF10_0403	PFB0035c	PFI0495w					PFF0600	F28895_1	F28895_1	PF07_0132	PF07_0132	rifin
			1.36058	PF11_0426	hypothetical protein	1.11887	PFI0880c	acid phosphatase, putative															PFF1440w	PF14_0209	MAL13P1.320	MAL13P1.279					PFF1434	F57034_1	F57034_1	NULL	NULL	NULL
			1.36905	PFL2635w	stevor	1.11912	PFE1180c	hypothetical protein															PFF0830w	MAL13P1.14	PFB0110w	MAL7P1.33					PFI0333	I3537_1	I3537_1	PFL1620w	PFL1620w	asparagine/aspartate rich protein, putative
			1.37132	PF14_0725	tubulin, putative	1.12079	PF14_0331	cytochrome c oxidase assembly protein, putative															PFE1185w	PFI1060w	PF10_0270	PFL2180w					PFK0584	Ks103_2	KS103_2	PF11_0288	PF11_0288	hypothetical protein
			1.37481	PF11_0155	hypothetical protein	1.1208	PFL0495c	ABC transporter, putative															PFF0500c	PFL0160w	PF11_0253	PFL0150w					PFK1212	Ks82_5	KS82_5	PF11_0450	PF11_0450	hypothetical protein
			1.38877	PF10_0061	hypothetical protein	1.12465	PFD1110w	hypothetical protein															PFE0005w	PFI1780w	PFL0025c	PF11_0262					PFM0347	M33512_1	M33512_1	PF13_0271	PF13_0271	ABC transporter, putative
			1.39022	MAL8P1.91	hypothetical protein	1.12641	PFI0085c	hypothetical protein															PF13_0309	PF10_0142	PFL0055c	PFF0865w					PFN0025	N127_57	N127_57	PF14_0149	PF14_0149	hypothetical protein
			1.39495	PFL0200c	hypothetical protein	1.127	PFI1360c	serine/threonine protein phosphatase, putative															PFI0680c	PFF1135w	PF14_0017	PF14_0184					PFN0552	N143_5	N143_5	NULL	NULL	NULL
			1.39591	PF10_0026	hypothetical protein	1.12758	PF14_0347	hypothetical protein															PF08_0026	PF14_0688	PFL0850w	PFF1305w					PFE0119	E14772_1	E14772_1	NULL	NULL	NULL
			1.40123	PF11_0035	hypothetical protein	1.13031	PFI0950w	protein disulfide isomerase, putative															PFD1155w	PF08_0083	PFI0075w	PF14_0387					EMPTY
			1.40863	PFL1210w	hypothetical protein	1.13216	MAL8P1.99	hypothetical protein															PFD0985w	PF10_0114	MAL7P1.66	MAL8P1.4					Pfa3D7|chrBLOB_003761.glm_2|2001.10.24|Prediction|PlasmoDB	oPFBLOB0082	OPFBLOB0082	PFI1340w	PFI1340w	fumarate hydratase, putative
			1.42773	MAL8P1.68	hypothetical protein	1.13276	PF07_0042	hypothetical protein															MAL7P1.147	PFI1640c	PF08_0072	PFB0930w					Pfa3D7|chr9_1.glm_143|2001.10.24|Prediction|PlasmoDB	oPFI17707	OPFI17707	PFI0590c	PFI0590c	hypothetical protein
			1.43446	PFI0815c	hypothetical protein, conserved	1.1342	PF10_0026	hypothetical protein															PF14_0079	MAL13P1.178	PFI0135c	PFD0470c					EMPTY
			1.43744	PF13_0112	hypothetical protein	1.14356	PF11_0087	Rad51 homolog, putative															PFC0690c	PFL1240c	PFI1505c	PF14_0679					null
			1.43888	MAL8P1.38	hypothetical protein	1.14422	PFI1255w	hypothetical protein, conserved															MAL7P1.68	PF11_0266	PFD1120c	PF11_0232					PFJ0280	J268_1	J268_1	PF10_0183	PF10_0183	hypothetical protein
			1.44443	PF08_0005	hypothetical protein	1.14604	PF13_0328	proliferating cell nuclear antigen															PF10_0180	PF14_0296	PFE0555w	PFD0980w					PFB0222	B576	B576	PFB0921c	PFB0921c	hypothetical protein
			1.44931	PF10_0221	GcpE protein	1.14644	MAL8P1.38	hypothetical protein															PF11_0184	PF14_0496	MAL13P1.303	PFC0675c					PFD0248	D33539_109	D33539_109	PFD0875c	PFD0875c	hypothetical protein
			1.45274	PFL0065w	hypothetical protein	1.14655	PFE0675c	deoxyribodipyrimidine photolyase (photoreactivating enzyme, DNA photolyase), putative															PFC1015c	PF10_0152	PF10_0020	PF10_0153					PFE0455	E28350_2	E28350_2	PFE1410c	PFE1410c	hypothetical protein
			1.45813	PF14_0451	mitochondrial ribosomal protein S14 precursor, putative	1.1473	PF10_0116	hypothetical protein															PFI0860c	PF07_0049	PFB0840w	PFD0480w					PFF0611	F29309_1	F29309_1	PFI0430c	PFI0430c	hypothetical protein
			1.46174	PFF1150w	ribonuclease H1 large subunit, putative	1.14882	PF13_0140	dihydrofolate synthase/folylpolyglutamate synthase															PF14_0273	PF13_0171	PF13_0172	PF14_0105					PFF1438	F57076_1	F57076_1	MAL7P1.17	MAL7P1.17	hypothetical protein
			1.46737	PFE1180c	hypothetical protein	1.14926	PFI0065w	rifin															PF07_0116	PF14_0355	PFF0615c	PF14_0340					PFJ0294	J26_9	J26_9	PF10_0195	PF10_0195	hypothetical protein
			1.47701	PFI1535w	hypothetical protein	1.15181	PF13_0192	hypothetical protein															PFF0575c	PFE0975c	PFL0675c	PFI0265c					PFK0588	Ks106_5	KS106_5	NULL	NULL	NULL
			1.48011	PF11_0223	hypothetical protein	1.1548	PFD0495c	hypothetical protein															PF10_0308	275	PFE0860c	PF11_0215					PFK1216	Ks838_3	KS838_3	NULL	NULL	NULL
			1.48525	PFE0855c	hypothetical protein	1.16045	MAL8P1.140	methionine aminopeptidase, putative															PF14_0635		PFI0305c	PFL1970w					PFM0350	M33579_2	M33579_2	PF13_0274	PF13_0274	hypothetical protein, conserved
			1.49384	PFA0100c	hypothetical protein	1.16071	PF08_0034	histone acetyltransferase Gcn5, putative															PF13_0261		PF11_0357	PFI0180w					PFN0046	N128_38	N128_38	PF14_0423	PF14_0423	Ser/Thr protein kinase, putative
			1.49504	PF13_0152	transcriptional regulatory protein sir2 homologue, putative	1.16205	PFI0880c	acid phosphatase, putative															PF08_0114		PF11_0507	PF13_0028					PFN0555	N143_55	N143_55	PF14_0181	PF14_0181	calmodulin, putative
			1.51522	PF14_0516	serine/threonine-protein kinase	1.17298	PF10_0062	hypothetical protein															PF14_0278		PF07_0047	PF10_0343					PFE0148	E16071_1	E16071_1	MAL7P1.12	MAL7P1.12	erythrocyte membrane-associated antigen
			1.51594	PF14_0392	Ser/Thr protein kinase, putative	1.17361	PF14_0151	hypothetical protein															PF11_0341		PF11_0435	PF14_0761					EMPTY
			1.52974	PF10_0362	DNA polymerase zeta catalytic subunit, putative	1.17945	PFI0135c	papain family cysteine protease, putative															PFC0282w		PF08_0034	PF13_0131					Pfa3D7|chr4_1.glm_23|2001.10.24|Prediction|PlasmoDB	oPFD66983	OPFD66983	PFD0060w	PFD0060w	rifin
			1.53033	PF08_0046	hypothetical protein	1.18339	PF10_0016	acyl CoA binding protein, putative															PFE1215c		PF10_0207	MAL13P1.324					Pfa3D7|chr6_000092.glm_4|2001.10.24|Prediction|PlasmoDB	oPFF72485	OPFF72485	MAL6P1.133	PFF1430c	transmembrane amino acid transporter protein, putative
			1.53852	PF07_0089	hypothetical protein	1.18394	PF13_0152	transcriptional regulatory protein sir2 homologue, putative															MAL8P1.144		PFE1450c	PF14_0200					EMPTY
			1.5522	PF11_0012	hypothetical protein	1.18534	PF11_0484	hypothetical protein															MAL8P1.64		PFI1445w	PF11_0069					null
			1.56733	PFL1265c	hypothetical protein	1.18558	PF13_0107	hypothetical protein															PF10_0346		PFI0890c	PF11_0207					PFJ0324	J309_19	J309_19	PF10_0251	PF10_0251	hypothetical protein
			1.575	PF14_0047	hypothetical protein	1.18684	PFE0675c	deoxyribodipyrimidine photolyase (photoreactivating enzyme, DNA photolyase), putative															PF14_0183		PF10_0188	PF14_0630					PFB0225	B583	B583	PFB0926c	PFB0926c	hypothetical protein
			1.59666	PF14_0757	hypothetical protein	1.19166	PF10_0362	DNA polymerase zeta catalytic subunit, putative															PF13_0233		MAL13P1.165	PF11_0489					PFD0251	D33539_16	D33539_16	PFD0710w	PFD0710w	GTP-binding protein, putative
			1.61588	PF14_0199	hypothetical protein	1.19338	PF11_0356	hypothetical protein															PF10_0211		PF14_0662	PF14_0488					PFE0487	E29895_1	E29895_1	MAL6P1.98	PFF0470w	hypothetical protein
			1.63509	PFF1545w	rifin	1.19448	PFI0495w	hypothetical protein															PF14_0210		PF08_0078	PF14_0061					PFF0621	F29577_2	F29577_2	PFE1560c	PFE1560c	hypothetical protein
			1.64601	PFL1365w	hypothetical protein	1.19469	MAL13P1.279	cell division control protein 2 homolog															PFL1680w		PFI0235w	MAL7P1.81					PFF1456	F5774_1	F5774_1	MAL6P1.221	PFF0995c	Merozoite surface protein 10, MSP10
			1.65859	PF14_0392	Ser/Thr protein kinase, putative	1.195	MAL7P1.33	hypothetical protein															PF11_0378		MAL13P1.127	PF14_0446					PFJ0297	J2708_3	J2708_3	NULL	NULL	NULL
			1.66329	PF10_0239	hypothetical protein	1.197	PFE0345c	hypothetical protein															PF07_0107		PFC0120w	PFB0385w					PFK0614	Ks115_6	KS115_6	PF11_0361	PF11_0361	hypothetical protein
			1.68578	PF14_0373	ubiquinol cytochrome c oxidoreductase, putative	1.19958	PFD0015c	rifin															PF14_0639		PFL2205w	PF11_0427					PFK1220	Ks83_15	KS83_15	PF11_0441	PF11_0441	hypothetical protein
			1.70871	MAL7P1.175	hypothetical protein	1.19997	PFL2180w	50S ribosomal protein L3, putative															PFE0995c		PF13_0021	PFI1415w					PFM0355	M33739_5	M33739_5	MAL13P1.133	MAL13P1.133	hypothetical protein
			1.71878	PF11_0484	hypothetical protein	1.20349	PFL0150w	origin recognition complex 1 protein															PFD1135c		PFF0285c	PFF0860c					PFN0050	N128_41	N128_41	PF14_0420	PF14_0420	hypothetical protein
			1.72195	PF11_0038	hypothetical protein	1.20527	PF10_0062	hypothetical protein															PFD0960c		PF14_0047	PF14_0735					PFF0387	F21429_1	F21429_1	PFE1255w	PFE1255w	hypothetical protein
			1.72197	MAL13P1.147	hypothetical protein	1.20805	PFC0095c	hypothetical protein, conserved															MAL7P1.55		PF13_0117	297					PFE0184	E17649_5	E17649_5	NULL	NULL	NULL
			1.76592	PFD1175w	Plasmodium falciparum trophozoite antigen r45-like protein	1.20916	PF11_0262	hypothetical protein															PF11_0336		PFC0110w						EMPTY
			1.77448	PF14_0073	hypothetical protein	1.20941	PFI1750c	hypothetical protein															PFD0740w		MAL13P1.147						Pfa3D7|chrBLOB_004298.glm_4|2001.10.24|Prediction|PlasmoDB	oPFBLOB0088	OPFBLOB0088	NULL	NULL	NULL
			1.78685	PFC0085c	hypothetical protein, conserved	1.21347	PFI1445w	hypothetical protein															MAL13P1.122		PFF0385c						Pfa3D7|chrBLOB_003653.glm_1|2001.10.24|Prediction|PlasmoDB	oPFBLOB0158	OPFBLOB0158	MAL8P1.88	MAL8P1.88	hypothetical protein
			1.80641	PF14_0010	glycophorin binding protein-related antigen	1.21539	PFI0075w	rifin															PF10_0079		PFF0170w						EMPTY
			1.81884	PF11_0004	hypothetical protein	1.21566	PFL1895w	ribosomal protein L23, putative															MAL13P1.269		PFE0040c						null
			1.82237	PFD1140w	hypothetical protein	1.21722	PF13_0353	NADH-cytochrome b5 reductase, putative															PF10_0403		PFL2175w						PFN0173	N132_113	N132_113	PF14_0352	PF14_0352	ribonucleoside-diphosphate reductase, large subunit
			1.82237	PF14_0015	aminopeptidase, putative	1.22696	PFF0865w	Control oligonucleotide to histone h3(MAL6P1.248)															PF14_0209		PFF0435w						PFB0228	B588	B588	PFB0932w	PFB0932w	hypothetical protein
			1.82435	PF14_0015	aminopeptidase, putative	1.22919	PF14_0184	hypothetical protein															MAL13P1.14		PFD1050w						PFD0256	D33539_23	D33539_23	PFD0730w	PFD0730w	hypothetical protein
			1.83402	PFD0050w	rifin	1.23065	PF10_0164	hypothetical protein															PFD0100c		MAL7P1.52						PFE0493	E30064_1	E30064_1	PFE0435c	PFE0435c	single-strand binding protein, putative
			1.84588	PFC0490w	hypothetical protein	1.2425	PFF1305w	hypothetical protein															PFI1060w		PFL1180w						PFF0646	F30537_4	F30537_4	MAL8P1.143	MAL8P1.143	hypothetical protein
			1.84953	PF10_0374	gene 11-1 protein precursor	1.24791	PF14_0387	hypothetical protein															PFL0160w		MAL13P1.218						PFF1462	F57843_1	F57843_1	PF08_0030	PF08_0030	hypothetical protein
			1.86644	PF10_0102	hypothetical protein	1.25263	MAL8P1.4	hypothetical protein															PFI1780w		PF10_0224						PFJ0300	J276_4	J276_4	NULL	NULL	NULL
			1.8694	MAL7P1.126	hypothetical protein	1.25717	PFB0930w	hypothetical protein															PF10_0142		PFI0060c						PFK0619	Ks117_6	KS117_6	PF11_0146	PF11_0146	hypothetical protein
			1.87649	MAL13P1.218	UDP-N-acetylglucosamine pyrophosphorylase, putative	1.2577	PFD0470c	replication factor a protein, putative															PFD0845w		PFD1175w						PFK1243	Ks86_2	KS86_2	PF11_0343	PF11_0343	hypothetical protein, conserved
			1.88762	PF11_0004	hypothetical protein	1.25857	PFL0025c	rifin															PFF1135w		PF10_0026						PFM0360	M34107_2	M34107_2	PF13_0107	PF13_0107	hypothetical protein
			1.92895	PFI0035c	rifin	1.26123	PF14_0679	sulfate transporter, putative															PF14_0688		PFL1725w						PFN0054	N128_5	N128_5	PF14_0438	PF14_0438	hypothetical protein
			1.93572	PFB0035c	rifin	1.26906	PF11_0232	hypothetical protein															PFI0685w		PF11_0261						PFF0638	F30335_1	F30335_1	PFD0135w	PFD0135w	erythrocyte membrane protein 1 (PfEMP1) pseudogene
			1.93711	MAL13P1.320	hypothetical protein	1.2746	PFD0980w	holo-(acyl-carrier protein) synthase, putative															PFL1940w		PF13_0349						PFE0355	E24677_1	E24677_1	PFE0560c	PFE0560c	hypothetical protein
			1.96593	PFB0110w	hypothetical protein	1.27742	PFC0490w	hypothetical protein															PF10_0333		PFE0685w						EMPTY
			1.98213	PF10_0270	#N/A	1.27865	PFC0675c	hypothetical protein															PF08_0083		MAL13P1.42						Pfa3D7|chr12_1.glm_452|2001.10.24|Prediction|PlasmoDB	oPFL0045	OPFL0045	PFL1945c	PFL1945c	hypothetical protein
			2.06094	PF11_0253	hypothetical protein	1.28129	PFI0135c	papain family cysteine protease, putative															PF13_0334		PFL0640w						Pfa3D7|chr9_1.glm_165|2001.10.24|Prediction|PlasmoDB	oPFI17710	OPFI17710	PFI0700c	PFI0700c	Met-10+ like protein, putative
			2.0809	PFL0025c	rifin	1.29411	PF10_0153	hsp60															PFL0275w		PF13_0115						Alien2_50
			2.1692	PFL0055c	protein with DNAJ domain (resa-like), putative	1.29537	PFD1110w	hypothetical protein															PF10_0114		PFC0540w						null
			2.24001	PFL0025c	rifin	1.29758	PF08_0046	hypothetical protein															PFI1640c		PFD0955w						PFN0185	N132_133	N132_133	PF14_0342	PF14_0342	hypothetical protein
			2.33661	PF14_0017	lysophospholipase, putative	1.29779	PFD0480w	hypothetical protein															MAL13P1.178		PFC0490w						PFB0246	B618	B618	PFB0973c	PFB0973c	hypothetical protein
			2.35575	PFL0850w	anaphase promoting complex subunit 10	1.29812	PF14_0105	hypothetical protein															PFL1240c		PFC0370w						PFD0260	D33539_29	D33539_29	PFD0750w	PFD0750w	nuclear cap-binding protein, putative
			2.42796	PFI0075w	rifin	1.31147	PFD1140w	hypothetical protein															PFF1450w		PF11_0181						PFE0498	E3038_3	E3038_3	NULL	NULL	NULL
			2.77307	MAL7P1.66	hypothetical protein	1.31412	PFL1365w	hypothetical protein															PFE0745w		PF13_0128						PFF0653	F3068_1	F3068_1	PF08_0128	PF08_0128	hypothetical protein
			2.81918	PF08_0072	hypothetical protein	1.31617	PFL2000w	mitochondrial carrier protein, putative															PF11_0266		PFC0915w						PFI0170	I15363_1	I15363_1	PFI0200c	PFI0200c	adapter-related protein, putative
			3.16556	PF10_0374	gene 11-1 protein precursor	1.31855	MAL8P1.21	hypothetical protein															PF14_0296		PF13_0264						PFJ0311	J293_1	J293_1	PF10_0116	PF10_0116	hypothetical protein
			4.24939	PF10_0374	gene 11-1 protein precursor	1.32108	PF14_0340	hypothetical protein															PF14_0496		PF10_0102						PFK0622	Ks1196_1	KS1196_1	PF11_0057	PF11_0057	hypothetical protein
			4.4751	PF10_0374	gene 11-1 protein precursor	1.32411	PFI0115c	hypothetical protein															PF10_0152		PFI0880c						PFK1252	Ks8_4	KS8_4	PF11_0199	PF11_0199	hypothetical protein
						1.33529	PF14_0017	lysophospholipase, putative															PF07_0049		PFE1180c						PFM0378	M35008_4	M35008_4	MAL13P1.324	MAL13P1.324	aldo-keto reductase, putative
						1.33843	PF11_0035	hypothetical protein															PF13_0171		PF14_0331						PFN0058	N128_57	N128_57	PF14_0416	PF14_0416	hypothetical protein
						1.33958	PFI0265c	rhoptry protein, putative															PF14_0355		PFL0495c						PFF0898	F40572_9	F40572_9	PFE0980c	PFE0980c	hypothetical protein
						1.33994	PF11_0215	hypothetical protein															PFE0975c		PFD1110w						PFE0424	E27300_2	E27300_2	MAL6P1.41	PFF0185c	hypothetical protein
						1.3486	PF11_0085	hypothetical protein															334		PFI0085c						EMPTY
						1.3546	PF14_0015	aminopeptidase, putative																	PFI1360c						Pfa3D7|chr9_1.glm_25|2001.10.24|Prediction|PlasmoDB	oPFI17651	OPFI17651	PFI0075w	PFI0075w	rifin
						1.36022	PF10_0362	DNA polymerase zeta catalytic subunit, putative																	PF14_0347						Pfa3D7|chr13_3000003.glm_41|2001.10.24|Prediction|PlasmoDB	oPFM60526	OPFM60526	MAL13P1.171	MAL13P1.171	transmembrane protein Tmp21 homologue, putative
						1.36034	PFL1970w	erythrocyte membrane protein 1 (PfEMP1)																	PFI0950w						Alien3_90
						1.36473	PF13_0193	MSP7-like protein																	MAL8P1.99						null
						1.36473	PFI0180w	alpha tubulin																	PF07_0042						Dye Marker
						1.36553	PF13_0028	hypothetical protein																	PF11_0087						PFK0159	Kn1106_2	KN1106_2	PFL2250c	PFL2250c	rac-beta serine/threonine protein kinase, putative
						1.36676	PFI0490c	hypothetical protein																	PFI1255w							A16096_2	A16096_2	PFA0665w	PFA0665w	hypothetical protein
						1.38274	PF10_0343	S-antigen																	PF13_0328						PFC0135	C394	C394	PFC0575w	PFC0575w	hypothetical protein
						1.38474	PF13_0149	chromatin assembly factor 1 subunit, putative																	MAL8P1.38						PFD0526	D6287_51	D6287_51	NULL	NULL	NULL
						1.39332	PF14_0761	fatty acyl CoA synthetase 1																	PFE0675c						PFF0057	F1150_5	F1150_5	NULL	NULL	NULL
						1.39364	PFI1115c	pre-mRNA splicing factor protein, putative																	PF10_0116						PFF1506	F59310_5	F59310_5	PF08_0114	PF08_0114	hypothetical protein
						1.39734	PFL0055c	protein with DNAJ domain (resa-like), putative																	PF13_0140						PFI0397	I5035_1	I5035_1	PFI0260c	PFI0260c	hypothetical protein
						1.39948	MAL7P1.175	hypothetical protein																	PFI0065w						PFJ0507	J587_4	J587_4	NULL	NULL	NULL
						1.40204	MAL7P1.93	mitochondrial ribosomal protein S8, putative																	PF13_0192						PFK0834	Ks25_8	KS25_8	PF11_0077	PF11_0077	hypothetical protein
						1.40639	PF11_0173	oligosacharyl transferase STT3 subunit, putative																	PFD0495c						PFL0139	L2_246	L2_246	PFL0720w	PFL0720w	hypothetical protein
						1.40781	PF13_0131	hypothetical protein																	MAL8P1.140						PFN0076	N128_81	N128_81	NULL	NULL	NULL
						1.41172	MAL13P1.324	aldo-keto reductase, putative																	PF10_0062						PFN0599	N145_62	N145_62	NULL	NULL	NULL
						1.41215	PF11_0038	hypothetical protein																	PF14_0151						PFL0176	L2_62	L2_62	PFL0335c	PFL0335c	eukaryotic translation initiation factor 5, putative
						1.41824	PF14_0200	hypothetical protein																	PFI0135c						PFK0852	Ks26_23	KS26_23	PF11_0112	PF11_0112	vacuolar sorting protein 35, putative
						1.42459	PF10_0270	#N/A																	PF10_0016						Pfa3D7|chr4_1.glm_141|2001.10.24|Prediction|PlasmoDB	oPFD66966	OPFD66966	PFD0580c	PFD0580c	hypothetical protein
						1.43248	PFL1780w	hypothetical protein																	PF13_0152						Pfa3D7|chr13_1000027.glm_10|2001.10.24|Prediction|PlasmoDB	oPFM60500	OPFM60500	PF13_0269	PF13_0269	glycerol kinase, putative
						1.43719	PF10_0295	hypothetical protein																	PF11_0484						Alien3_60
						1.44048	PF13_0353	NADH-cytochrome b5 reductase, putative																	PF13_0107							A23157_2	A23157_2	PFA0145c	PFA0145c	aspartyl-tRNA synthetase
						1.4422	PFF0865w	Control oligonucleotide to histone h3(MAL6P1.248)																	PF10_0362						PFK0218	Kn1626_2	KN1626_2	PFI0515w	PFI0515w	prenylated protein, putative
						1.44478	PF11_0069	hypothetical protein																	PF11_0356							A16972_1	A16972_1	NULL	NULL	NULL
						1.44481	MAL7P1.126	hypothetical protein																	PFI0495w						PFC0139	C412	C412	NULL	NULL	NULL
						1.44749	PF11_0207	hypothetical protein																	MAL13P1.279						PFD0563	D65980_2	D65980_2	NULL	NULL	NULL
						1.45109	PF14_0630	protein serine/threonine phosphatase																	MAL7P1.33						PFF0060	F11575_2	F11575_2	MAL8P1.22	MAL8P1.22	dehydrodolichyl diphosphate synthetase, putative
						1.45143	PF11_0342	hypothetical protein																	PFE0345c						PFF1515	F59681_5	F59681_5	NULL	NULL	NULL
						1.45324	PF11_0489	hypothetical protein																	PFD0015c						PFI0406	I523_4	I523_4	NULL	NULL	NULL
						1.45869	PF14_0488	hypothetical protein																	PFL2180w						PFJ0527	J647_6	J647_6	PF10_0097	PF10_0097	hypothetical protein
						1.46067	PF14_0061	hypothetical protein																	PFL0150w						PFK0840	Ks266_16	KS266_16	PF11_0276	PF11_0276	hypothetical protein
						1.47057	PF14_0712	hypothetical protein																	PFC0095c						PFL0145	L2_259	L2_259	PFL0755c	PFL0755c	hypothetical protein
						1.47619	PF14_0015	aminopeptidase, putative																	PF11_0262						PFN0080	N128_87	N128_87	NULL	NULL	NULL
						1.48399	MAL7P1.81	eukaryotic translation initiation factor 3 37.28 kDa subunit, putative																	PFI1750c						PFN0620	N148_2	N148_2	PF14_0723	PF14_0723	hypothetical protein
						1.48769	PFC0110w	Cytoadherence linked asexual protein, CLAG																	PFI0075w						PFL0065	L2_110	L2_110	PFL0425c	PFL0425c	hypothetical protein
						1.49302	MAL7P1.77	hypothetical protein																	PFL1895w						PFK1002	Ks48_16	KS48_16	PF11_0514	PF11_0514	hypothetical protein
						1.50102	PF08_0005	hypothetical protein																	PF13_0353						Pfa3D7|snRNA-1|2001.10.24|Prediction|PlasmoDB	snRNA-1
						1.51067	PF14_0516	serine/threonine-protein kinase																	PFF0865w						Pfa3D7|chr9_1.glm_186|2001.10.24|Prediction|PlasmoDB	oPFI17711	OPFI17711	PFI0815c	PFI0815c	hypothetical protein, conserved
						1.51158	PF11_0141	UDP-galactose transporter, putative																	PF14_0184						Alien3
						1.52109	PF07_0012	hypothetical protein																	PF10_0164							A14801_18	A14801_18	PFA0625w	PFA0625w	SURFIN, surface-associated interspersed gene
						1.52521	PF10_0239	hypothetical protein																	PFF1305w						PFK1250	Ks8_1	KS8_1	PF11_0201	PF11_0201	hypothetical protein
						1.52787	PF14_0446	hypothetical protein																	PF14_0387							A1700_3	A1700_3	PFA0350c	PFA0350c	hypothetical protein
						1.53485	PFB0385w	acyl carrier protein, putative																	MAL8P1.4						PFC0142	C417	C417	PFC0581w	PFC0581w	hypothetical protein
						1.54126	PFB0923c	hypothetical protein																	PFB0930w						PFD0571	D6681_2	D6681_2	PFD1150c	PFD1150c	hypothetical protein
						1.5432	PF13_0112	hypothetical protein																	PFD0470c						PFF0697	F3247_2	F3247_2	MAL7P1.55	MAL7P1.55	erythrocyte membrane protein 1 (PfEMP1)
						1.54741	MAL13P1.281	glutamate--tRNA ligase, putative																	PFL0025c						PFF1524	F60188_2	F60188_2	MAL8P1.111	MAL8P1.111	hypothetical protein
						1.57973	PF11_0427	dolichyl-phosphate b-D-mannosyltransferase, putative																	PF14_0679						PFI0409	I5362_4	I5362_4	PFI0845w	PFI0845w	hypothetical protein
						1.58522	PF10_0084	tubulin beta chain, putative																	PF11_0232						PFJ0532	J64_2	J64_2	PF10_0298	PF10_0298	26S proteasome subunit, putative
						1.59599	MAL8P1.91	hypothetical protein																	PFD0980w						PFK0858	Ks271_1	KS271_1	PF11_0457	PF11_0457	hypothetical protein
						1.60731	PFL1210w	hypothetical protein																	PFC0675c						PFL0151	L2_276	L2_276	PFL0785c	PFL0785c	signal recognition particle 19 kd protein, putative
						1.61173	PF14_0757	hypothetical protein																	PF10_0153						PFN0084	N128_92	N128_92	PF14_0397	PF14_0397	hypothetical protein, conserved
						1.61483	PF14_0451	mitochondrial ribosomal protein S14 precursor, putative																	PF08_0046						PFN0625	N149_1	N149_1	PF14_0480	PF14_0480	hypothetical protein
						1.628	PF14_0392	Ser/Thr protein kinase, putative																	PFD0480w						PFL0140	L2_247	L2_247	PFL0725w	PFL0725w	thioredoxin peroxidase
						1.63914	PFL0065w	hypothetical protein																	PF14_0105						PFK1147	Ks66_5	KS66_5	PF11_0475	PF11_0475	hypothetical protein
						1.64254	MAL13P1.147	hypothetical protein																	PFD1140w						Pfa3D7|chr4_1.glm_152|2001.10.24|Prediction|PlasmoDB	oPFD66967	OPFD66967	PFD0625c	PFD0625c	erythrocyte membrane protein 1 (PfEMP1)
						1.66258	PF11_0253	hypothetical protein																	PFL1365w						Pfa3D7|chr9_1.glm_315|2001.10.24|Prediction|PlasmoDB	oPFI17712	OPFI17712	PFI1380c	PFI1380c	hypothetical protein
						1.67683	PFL0850w	anaphase promoting complex subunit 10																	PFL2000w						Alien5
						1.68572	MAL13P1.320	hypothetical protein																	MAL8P1.21							A11962_3	A11962_3	PFA0660w	PFA0660w	protein with DNAJ domain, dnj1/sis1 family
						1.7035	PFE0855c	hypothetical protein																	PF14_0340						PFK0669	Ks13_4	KS13_4	PF11_0404	PF11_0404	malaria antigen
						1.7244	PFI1415w	Serine/Threonine protein kinase, putative																	PFI0115c							A22053_4	A22053_4	MAL6P1.13	PFF1535w	hypothetical protein, conserved in P. falciparum
						1.72869	PFB0110w	hypothetical protein																	PF14_0017						PFC0146	C422	C422	PFC0600w	PFC0600w	hypothetical protein
						1.7373	PF14_0392	Ser/Thr protein kinase, putative																	PF11_0035						PFD0575	D66953_1	D66953_1	NULL	NULL	NULL
						1.782	PF14_0601	replication factor C3																	PFI0265c						PFF0701	F3276_2	F3276_2	PF11_0294	PF11_0294	ATP-dependent phosphofructokinase, putative
						1.7995	PF10_0026	hypothetical protein																	PF11_0215						PFF1565	F62141_1	F62141_1	MAL6P1.63	PFF0295c	hypothetical protein
						1.83751	PFD1140w	hypothetical protein																	PF11_0085						PFI0421	I587_1	I587_1	PFI0135c	PFI0135c	papain family cysteine protease, putative
						1.84134	PFC0120w	Cytoadherence linked asexual protein, CLAG																	PF14_0015						PFJ0536	J65_10	J65_10	PF10_0208	PF10_0208	hypothetical protein, conserved
						1.85026	PFF0860c	histone h2a																	PFL1970w						PFK0869	Ks291_10	KS291_10	NULL	NULL	NULL
						1.85374	PF10_0374	gene 11-1 protein precursor																	PF13_0193						PFM0408	M36520_1	M36520_1	MAL13P1.147	MAL13P1.147	hypothetical protein
						1.85975	PF08_0072	hypothetical protein																	PFI0180w						PFN0087	N128_97	N128_97	PF14_0393	PF14_0393	structure specific recognition protein, putative
						1.86547	PF07_0089	hypothetical protein																	PF13_0028						PFN0632	N149_18	N149_18	PF14_0490	PF14_0490	hypothetical protein
						1.87989	PF11_0004	hypothetical protein																	PFI0490c						PFL0206	L3_35	L3_35	PFL0880c	PFL0880c	hypothetical protein
						1.88514	PF14_0735	hypothetical protein																	PF10_0343						PFK0629	Ks1228_7	KS1228_7	PF10_0365	PF10_0365	hypothetical protein
						1.96005	PFF1150w	ribonuclease H1 large subunit, putative																	PF13_0149						Pfa3D7|chr4_1.glm_149|2001.10.24|Prediction|PlasmoDB	oPFD66968	OPFD66968	PFD0615c	PFD0615c	erythrocyte membrane protein 1 (PfEMP1)
						1.99956	PF14_0373	ubiquinol cytochrome c oxidoreductase, putative																	PF14_0761						Pfa3D7|chr7_000002.glm_10|2001.10.24|Prediction|PlasmoDB	oPFG0049	OPFG0049	PF07_0044	PF07_0044	hypothetical protein
						2.09068	PFD0050w	rifin																	PFI1115c						Alien6_80
						2.16154	PFC0085c	hypothetical protein, conserved																	PFL0055c							A3310_30	A3310_30	PFA0465c	PFA0465c	N-terminal acetyltransferase, putative
						2.21759	PF11_0004	hypothetical protein																	MAL7P1.175						PFK0849	Ks26_17	KS26_17	PF11_0114	PF11_0114	actin, putative
						2.29886	MAL7P1.66	hypothetical protein																	MAL7P1.93							A23157_14	A23157_14	PFA0165c	PFA0165c	hypothetical protein
						3.29465	PF10_0374	gene 11-1 protein precursor																	PF11_0173						PFC0161	C449	C449	PFC0695w	PFC0695w	hypothetical protein
						3.30078	PF10_0374	gene 11-1 protein precursor																	PF13_0131						PFD0582	D8125_1	D8125_1	PFE0650c	PFE0650c	hypothetical protein
																									MAL13P1.324						PFF0706	F32922_1	F32922_1	PFL1795c	PFL1795c	hypothetical protein
																									PF11_0038						PFF1570	F62285_1	F62285_1	PF07_0104	PF07_0104	kinesin-like protein, putative
																									PF14_0200						PFI0448	I6567_2	I6567_2	PFI0495w	PFI0495w	hypothetical protein
																									PF10_0270						PFJ0539	J65_14	J65_14	PF10_0206	PF10_0206	hypothetical protein
																									PFL1780w						PFK0873	Ks291_8	KS291_8	PF11_0261	PF11_0261	hypothetical protein
																									PF10_0295						PFM0411	M36656_1	M36656_1	PF13_0197	PF13_0197	merozoite Surface Protein 7 precursor, MSP7
																									PF11_0069						PFN0105	N129_41	N129_41	PF14_0727	PF14_0727	hypothetical protein
																									MAL7P1.126						PFN0636	N149_3	N149_3	PF14_0480	PF14_0480	hypothetical protein
																									PF11_0207						PFJ0260	J246_2	J246_2	PF10_0128	PF10_0128	hypothetical protein
																									PF14_0630						pla_Clp	PClp
																									PF11_0342						Pfa3D7|chr6_000073.glm_1|2001.10.24|Prediction|PlasmoDB	oPFF72445	OPFF72445	MAL6P1.195	PFF1125c	RNA-binding protein mei2 homologue, putative
																									PF11_0489						Pfa3D7|chr4_1.glm_14|2001.10.24|Prediction|PlasmoDB	oPFD67009	OPFD67009	PFD0020c	PFD0020c	erythrocyte membrane protein 1 (PfEMP1)
																									PF14_0488						Alien6_50
																									PF14_0061						PFB0041	B180	B180	PFB0285c	PFB0285c	hypothetical protein
																									PF14_0712						PFK0899	Ks31_2	KS31_2	PF11_0327	PF11_0327	hypothetical protein
																									MAL7P1.81							A23157_8	A23157_8	PFA0150c	PFA0150c	hypothetical protein
																									MAL7P1.77						PFC0164	C458	C458	PFC0705c	PFC0705c	hypothetical protein
																									PF08_0005						PFE0587	E6125_5	E6125_5	PFE1170w	PFE1170w	hypothetical protein
																									PF14_0516						PFF0710	F33074_1	F33074_1	NULL	NULL	NULL
																									PF11_0141						PFF1576	F62396_2	F62396_2	MAL7P1.144	MAL7P1.144	hypothetical protein, conserved
																									PF07_0012						PFI0456	I6653_2	I6653_2	PFI1475w	PFI1475w	merozoite surface protein 1, precursor
																									PF10_0239						PFJ0567	J71_12	J71_12	NULL	NULL	NULL
																									PF14_0446						PFK0880	Ks2_2	KS2_2	NULL	NULL	NULL
																									PFB0385w						PFM0417	M36754_20	M36754_20	PF13_0325	MAL13P1.305	hypothetical protein
																									PFB0923c						PFN0108	N129_5	N129_5	PF14_0744	PF14_0744	hypothetical protein
																									PF13_0112						PFN0655	N150_39	N150_39	PF14_0106	PF14_0106	hypothetical protein
																									MAL13P1.281						PFJ0304	J27_18	J27_18	PF10_0188	PF10_0188	hypothetical protein
																									PF11_0427						pla_ORF129	PORF129
																									PF10_0084						Pfa3D7|chr7_000103.glm_2|2001.10.24|Prediction|PlasmoDB	oPFG0026	OPFG0026	PF07_0095	PF07_0095	hypothetical protein, conserved
																									MAL8P1.91						Pfa3D7|chr9_1.glm_154|2001.10.24|Prediction|PlasmoDB	oPFI17715	OPFI17715	PFI0650c	PFI0650c	hypothetical protein
																									PFL1210w						Alien7_90
																									PF14_0757						PFB0045	B188	B188	PFB0300c	PFB0300c	merozoite surface protein 2 precursor
																									PF14_0451						PFK1224	Ks83_19	KS83_19	NULL	NULL	NULL
																									PF14_0392							A24704_4	A24704_4	PFA0275c	PFA0275c	hypothetical protein
																									PFL0065w						PFC0168	C472	C472	PFC0720w	PFC0720w	hypothetical protein
																									PF11_0253						PFE0590	E6790_1	E6790_1	PFI0955w	PFI0955w	sugar transporter, putative
																									PFL0850w						PFF0740	F34425_1	F34425_1	PF08_0114	PF08_0114	hypothetical protein
																									MAL13P1.320						PFF1580	F62610_11	F62610_11	NULL	NULL	NULL
																									PFE0855c						PFI0459	I6658_3	I6658_3	PFI0735c	PFI0735c	NADH dehydrogenase, putative
																									PFI1415w						PFJ0570	J71_4	J71_4	PF10_0371	PF10_0371	hypothetical protein
																									PFB0110w						PFL0033	L1_66	L1_66	PFL0115w	PFL0115w	hypothetical protein
																									PF14_0601						PFM0421	M36754_9	M36754_9	MAL13P1.307	MAL13P1.307	hypothetical protein
																									PFF0860c						PFN0112	N130_1	N130_1	PF14_0573	PF14_0573	hypothetical protein
																									PF10_0374						PFN0659	N150_50	N150_50	PF14_0102	PF14_0102	rhoptry-associated protein 1, RAP1
																									PF08_0072						PFJ0475	J53_46	J53_46	PF10_0154	PF10_0154	ribonucleotide reductase small subunit, putative
																									PF07_0089						pla_ORF91	PORF91
																									PF11_0004						Pfa3D7|chr14_1.glm_556|2001.10.24|Prediction|PlasmoDB	oPFN0261	OPFN0261	PF14_0502	PF14_0502	hypothetical protein
																									PF14_0735						Pfa3D7|chr14_1.glm_294|2001.10.24|Prediction|PlasmoDB	oPFN0282	OPFN0282	NULL	NULL	NULL
																									PFF1150w						Alien9_80
																									PF14_0373						PFB0056	B218	B218	PFB0340c	PFB0340c	cysteine protease, putative
																									PFD0050w						PFK1249	Ks89_8	KS89_8	PF11_0356	PF11_0356	hypothetical protein
																									PFC0085c							A3310_10	A3310_10	NULL	NULL	NULL
																									MAL7P1.66						PFC0172	C49	C49	PFC0085c	PFC0085c	hypothetical protein, conserved
																									469						PFE0593	E679_4	E679_4	NULL	NULL	NULL
																															PFF0743	F34582_1	F34582_1	MAL6P1.193	PFF1135w	transcription or splicing factor-like protein, putative
																															PFF1628	F63860_1	F63860_1	NULL	NULL	NULL
																															PFI0462	I6740_1	I6740_1	PFL1055c	PFL1055c	hypothetical protein
																															PFJ0573	J71_9	J71_9	PF10_0372	PF10_0372	hypothetical protein
																															PFL0036	L1_70	L1_70	PFL0115w	PFL0115w	hypothetical protein
																															PFM0440	M3766_1	M3766_1	MAL13P1.39	MAL13P1.39	hypothetical protein
																															PFN0115	N130_18	N130_18	PF14_0567	PF14_0567	hypothetical protein
																															PFN0662	N150_53	N150_53	PF14_0100	PF14_0100	cytidine triphosphate synthetase
																															PFJ0513	J590_2	J590_2	PF10_0324	PF10_0324	hypothetical protein
																															Pfa3D7|chr6_000096.glm_5|2001.10.24|Prediction|PlasmoDB	oPFF72411	OPFF72411	MAL6P1.213	PFF1035w	Pfs77 protein
																															Pfa3D7|chr11_1.glm_496|2001.10.24|Prediction|PlasmoDB	oPFK12898	OPFK12898	PF11_0447	PF11_0447	translation initiation factor eIF-1A, putative
																															Pfa3D7|chr13_2000027.glm_3|2001.10.24|Prediction|PlasmoDB	oPFM60533	OPFM60533	NULL	NULL	NULL
																															Alien9_50
																															PFB0064	B264	B264	PFB0370c	PFB0370c	RNA-binding protein, putative
																															PFK1268	Ks97_1	KS97_1	PF11_0191	PF11_0191	hypothetical protein
																																A3310_19	A3310_19	PFA0485w	PFA0485w	hypothetical protein
																															PFD0418	D49176_20	D49176_20	PFD0250c	PFD0250c	hypothetical protein
																															PFE0598	E686_1	E686_1	PF11_0521	PF11_0521	erythrocyte membrane protein 1 (PfEMP1)
																															PFF0749	F34859_1	F34859_1	MAL7P1.92	MAL7P1.92	cysteine repeat modular protein 2 homologue
																															PFF1640	F64224_1	F64224_1	MAL7P1.109	MAL7P1.109	hypothetical protein
																															PFI0492	I7697_2	I7697_2	PFI1315c	PFI1315c	hypothetical protein
																															PFJ0577	J73_14	J73_14	PF10_0080	PF10_0080	endonuclease, putative
																															PFL0041	L1_79	L1_79	NULL	NULL	NULL
																															PFM0443	M37773_1	M37773_1	MAL13P1.188	MAL13P1.188	hypothetical protein
																															PFN0134	N130_43	N130_43	PF14_0549	PF14_0549	hypothetical protein
																															PFN0665	N150_58	N150_58	PF14_0097	PF14_0097	cytidine diphosphate-diacylglycerol synthase
																															PFJ0586	J753_2	J753_2	PF10_0321	PF10_0321	hypothetical protein
																															Pfa3D7|chr4_1.glm_139|2001.10.24|Prediction|PlasmoDB	oPFD66955	OPFD66955	NULL	NULL	NULL
																															Pfa3D7|chr6_000053.glm_7|2001.10.24|Prediction|PlasmoDB	oPFF72448	OPFF72448	MAL6P1.278	PFF0715c	endonuclease iii homologue, putative
																															Pfa3D7|chr8_000154.glm_3|2001.10.24|Prediction|PlasmoDB	oPFH0032	OPFH0032	PF08_0124	PF08_0124	hypothetical protein
																															Alien10_90
																															PFB0161	B471	B471	PFB0715w	PFB0715w	DNA-directed RNA polymerase II second largest subunit, putative
																															PFK0585	Ks103_3	KS103_3	PF11_0289	PF11_0289	hypothetical protein
																																A3310_32	A3310_32	PFA0460c	PFA0460c	tubulin-specific chaperone a, putative
																															PFD0424	D49176_31	D49176_31	PFD0265w	PFD0265w	pre-mRNA splicing factor, putative
																															PFE0626	E8167_12	E8167_12	PFE0530w	PFE0530w	hypothetical protein
																															PFF0758	F35105_2	F35105_2	PF07_0119	PF07_0119	hypothetical protein
																															PFF1644	F64347_2	F64347_2	MAL8P1.157	MAL8P1.157	hypothetical protein
																															PFI0499	I791_2	I791_2	PFI0255c	PFI0255c	mitochondrial carrier protein, putative
																															PFK0742	Ks1964_2	KS1964_2	PF11_0318	PF11_0318	PF16 protein, putative
																															PFL0044	L1_82	L1_82	PFL0115w	PFL0115w	hypothetical protein
																															PFM0446	M3777_1	M3777_1	PF14_0695	PF14_0695	DNA-directed RNA polymerase, alpha subunit, truncated, putative
																															PFN0138	N130_47	N130_47	PF14_0544	PF14_0544	hypothetical protein
																															PFN0680	N150_8	N150_8	PF14_0120	PF14_0120	hypothetical protein
																															PFJ0602	J870_2	J870_2	PF10_0274	PF10_0274	hypothetical protein
																															Pfa3D7|chr3_3P8.glm_94|2001.10.24|Prediction|PlasmoDB	oPFC0747	OPFC0747	PFC0320w	PFC0320w	hypothetical protein
																															Pfa3D7|chr12_1.glm_343|2001.10.24|Prediction|PlasmoDB	oPFL0052	OPFL0052	PFL1485w	PFL1485w	hypothetical protein
																															Pfa3D7|chrBLOB_004303.glm_1|2001.10.24|Prediction|PlasmoDB	oPFBLOB0164	OPFBLOB0164	PFE0425w	PFE0425w	hypothetical protein
																															Alien10_60
																															PFB0184	B510	B510	PFB0800c	PFB0800c	hypothetical protein
																															PFK0689	Ks157_11	KS157_11	PF11_0509	PF11_0509	ring-infected erythrocyte surface antigen, putative
																																A3310_8	A3310_8	PFA0490w	PFA0490w	hypothetical protein
																															PFD0428	D49176_37	D49176_37	PFD0290w	PFD0290w	hypothetical protein
																															PFE0631	E8314_2	E8314_2	PFE0685w	PFE0685w	hypothetical protein
																															PFF0791	F35823_1	F35823_1	NULL	NULL	NULL
																															PFF1649	F64549_1	F64549_1	MAL7P1.68	MAL7P1.68	hypothetical protein, conserved
																															PFI0504	I8083_1	I8083_1	PFI0195c	PFI0195c	hypothetical protein
																															PFK0751	Ks202_5	KS202_5	PF11_0172	PF11_0172	hypothetical protein, conserved
																															PFL0068	L2_117	L2_117	PFL0440c	PFL0440c	hypothetical protein
																															PFM0449	M37794_12	M37794_12	MAL13P1.191	MAL13P1.191	hypothetical protein, conserved
																															PFN0141	N130_52	N130_52	PF14_0543	PF14_0543	hypothetical protein, conserved
																															PFN0684	N150_84	N150_84	PF14_0082	PF14_0082	hypothetical protein
																															PFJ0390	J40_6	J40_6	PF10_0248	PF10_0248	hypothetical protein
																															Pfa3D7|chr2_11953.glm_79|2001.10.24|Prediction|PlasmoDB	oPFB0669	OPFB0669	PFB0295w	PFB0295w	adenylosuccinate lyase, putative
																															Pfa3D7|chr9_1.glm_37|2001.10.24|Prediction|PlasmoDB	oPFI17656	OPFI17656	PFI0125c	PFI0125c	hypothetical protein
																															Pfa3D7|chr8_000035.glm_1|2001.10.24|Prediction|PlasmoDB	oPFH0034	OPFH0034	PF08_0020	PF08_0020	hypothetical protein
																															NC_000964_pheB
																															PFB0199	B537	B537	PFB0840w	PFB0840w	replication factor C, subunit 2
																															PFK0738	Ks189_1	KS189_1	PF11_0096	PF11_0096	casein kinase II, alpha subunit, putative
																															PFC0075	C25	C25	PFC0035w	PFC0035w	rifin
																															PFD0433	D49176_47	D49176_47	NULL	NULL	NULL
																															PFE0634	E832_1	E832_1	PFE0470w	PFE0470w	hypothetical protein
																															PFF0797	F36098_1	F36098_1	PFI1800w	PFI1800w	enzyme, putative
																															PFF1680	F65658_4	F65658_4	PFE1505w	PFE1505w	hypothetical protein
																															PFI0512	I8325_1	I8325_1	PFI0990c	PFI0990c	hypothetical protein
																															PFK0755	Ks202_9	KS202_9	NULL	NULL	NULL
																															PFL0071	L2_120	L2_120	PFL0450c	PFL0450c	hypothetical protein
																															PFM0469	M38740_1	M38740_1	PF14_0747	PF14_0747	hypothetical protein
																															PFN0146	N131_10	N131_10	PF14_0132	PF14_0132	ribosomal protein S9, putative
																															PFN0688	N150_9	N150_9	PF14_0119	PF14_0119	hypothetical protein, conserved
																															PFJ0425	J45_7	J45_7	NULL	NULL	NULL
																															Pfa3D7|chrBLOB_003355.glm_1|2001.10.24|Prediction|PlasmoDB	oPFBLOB0011	OPFBLOB0011	PF08_0071	PF08_0071	Fe-superoxide dismutase
																															Pfa3D7|chr4_1.glm_227|2001.10.24|Prediction|PlasmoDB	oPFD66987	OPFD66987	PFD0960c	PFD0960c	ribosomal protein L7Ae-related protein, putative
																															Pfa3D7|chr13_4000053.glm_2|2001.10.24|Prediction|PlasmoDB	oPFM60534	OPFM60534	PF13_0138	PF13_0138	hypothetical protein, conserved
																															NC_000964_yabQ
																															PFB0207	B550	B550	PFB0870w	PFB0870w	hypothetical protein
																															PFK0750	Ks202_4	KS202_4	NULL	NULL	NULL
																															PFC0080	C259	C259	PFC0410w	PFC0410w	rat BRAIN protein-like
																															PFD0454	D51731_2	D51731_2	NULL	NULL	NULL
																															PFE0642	E8769_2	E8769_2	MAL7P1.19	MAL7P1.19	hypothetical protein
																															PFF0804	F36356_4	F36356_4	PFE0595w	PFE0595w	hypothetical protein
																															PFF1683	F65704_2	F65704_2	NULL	NULL	NULL
																															PFJ0455	J53_17	J53_17	PF10_0136	PF10_0136	Initiation factor 2 subunit family, putative
																															PFK0759	Ks2098_1	KS2098_1	PF11_0346	PF11_0346	hypothetical protein
																															PFL0074	L2_127	L2_127	NULL	NULL	NULL
																															PFM0474	M38757_7	M38757_7	MAL13P1.130	MAL13P1.130	hypothetical protein
																															PFN0168	N132_106	N132_106	PF14_0356	PF14_0356	hypothetical protein
																															PFN0695	N151_14	N151_14	PF14_0463	PF14_0463	chloroquine resistance marker protein
																															PFJ0465	J53_31	J53_31	PF10_0145	PF10_0145	hypothetical protein
																															Pfa3D7|chr7_000021.glm_1|2001.10.24|Prediction|PlasmoDB	oPFG0003	OPFG0003	PF07_0031	PF07_0031	heat shock protein 86 family protein
																															Pfa3D7|chr14_1.glm_17|2001.10.24|Prediction|PlasmoDB	oPFN0267	OPFN0267	PF14_0015	PF14_0015	aminopeptidase, putative
																															Pfa3D7|chr12_1.glm_426|2001.10.24|Prediction|PlasmoDB	oPFL0129	OPFL0129	PFL1820w	PFL1820w	hypothetical protein
																															NC_000964_ybaS
																															PFC0047	C187	C187	PFC0285c	PFC0285c	T-complex protein beta subunit, putative
																															PFK0758	Ks206_3	KS206_3	PF11_0185	PF11_0185	hypothetical protein
																															PFC0085	C273	C273	PFC0420w	PFC0420w	calcium-dependent protein kinase, putative
																															PFD0466	D53677_7	D53677_7	PFD1025w	PFD1025w	erythrocyte membrane protein 1 (PfEMP1)-like pseudogene
																															PFF0003	F10044_2	F10044_2	MAL6P1.68	PFF0320c	polypyrimidine tract binding protein, putative
																															PFF0811	F36380_5	F36380_5	PFD0245c	PFD0245c	ATP-dependant RNA helicase-like protein, putative
																															PFF1693	F66450_1	F66450_1	PF08_0082	PF08_0082	hypothetical protein
																															PFJ0458	J53_22	J53_22	PF10_0139	PF10_0139	hypothetical protein
																															PFK0786	Ks225_7	KS225_7	PF11_0468	PF11_0468	hypothetical protein
																															PFL0078	L2_136	L2_136	PFL0480w	PFL0480w	porphobilinogen deaminase, putative
																															PFM0478	M38913_6	M38913_6	MAL13P1.341	MAL13P1.341	hypothetical protein, conserved
																															PFN0171	N132_109	N132_109	PF14_0353	PF14_0353	hypothetical protein
																															PFN0876	N168_6	N168_6	PF14_0529	PF14_0529	gamma-adaptin, putative
																															PFK0022	Km2234_6	KM2234_6	NULL	NULL	NULL
																															Pfa3D7|chr4_1.glm_86|2001.10.24|Prediction|PlasmoDB	oPFD66958	OPFD66958	PFD0310w	PFD0310w	sexual stage-specific protein precursor
																															Pfa3D7|chr6_000051.glm_5|2001.10.24|Prediction|PlasmoDB	oPFF72450	OPFF72450	MAL6P1.161	PFF1295w	hypothetical protein, conserved
																															Pfa3D7|chr12_1.glm_476|2001.10.24|Prediction|PlasmoDB	oPFL0132	OPFL0132	PFL2010c	PFL2010c	DEAD/DEAH box helicase, putative
																															NC_000964_ycxA
																															PFC0050	C195	C195	PFC0300c	PFC0300c	60S ribosomal protein L7, putative
																																A12706_1	A12706_1	PFA0420w	PFA0420w	hypothetical protein
																															PFC0089	C283	C283	PFC0435w	PFC0435w	hypothetical protein
																															PFD0471	D54177_1	D54177_1	PFE0920c	PFE0920c	cyclin2 related protein, putative
																															PFF0007	F10185_2	F10185_2	NULL	NULL	NULL
																															PFF0836	F37362_1	F37362_1	MAL8P1.144	MAL8P1.144	hypothetical protein
																															PFF1697	F66763_1	F66763_1	NULL	NULL	NULL
																															PFJ0463	J53_29	J53_29	PF10_0143	PF10_0143	ADA2-like protein
																															PFK0794	Ks230_1	KS230_1	PF11_0503	PF11_0503	hypothetical protein
																															PFL0101	L2_180	L2_180	PFL0570c	PFL0570c	hypothetical protein conserved
																															PFM0483	M38941_3	M38941_3	MAL13P1.335	MAL13P1.335	phosphatidylserine synthase i; putative
																															PFN0175	N132_116	N132_116	PF14_0350	PF14_0350	hypothetical protein
																															PFN0893	N172_3	N172_3	PF14_0316	PF14_0316	DNA topoisomerase II, putative
																															PFK0298	Kn2549_3	KN2549_3	PFL0830w	PFL0830w	hypothetical protein
																															Pfa3D7|chr4_1.glm_121|2001.10.24|Prediction|PlasmoDB	oPFD66961	OPFD66961	PFD0445c	PFD0445c	hypothetical protein
																															Pfa3D7|chr6_000004.glm_6|2001.10.24|Prediction|PlasmoDB	oPFF72451	OPFF72451	MAL6P1.184	PFF1180w	anaphase-promoting complex subunit, putative
																															Pfa3D7|chr12_1.glm_284|2001.10.24|Prediction|PlasmoDB	oPFL0135	OPFL0135	PFL1235c	PFL1235c	hypothetical protein
																															null
																															PFC0064	C230	C230	PFC0335c	PFC0335c	hypothetical protein
																																A13725_5	A13725_5	PFA0530c	PFA0530c	hypothetical protein, conserved
																															PFC0107	C321	C321	PFC0490w	PFC0490w	hypothetical protein
																															PFD0476	D55287_1	D55287_1	MAL8P1.139	MAL8P1.139	hypothetical protein
																															PFF0012	F1021_3	F1021_3	MAL6P1.287	PFF0670w	hypothetical protein
																															PFF0843	F37850_1	F37850_1	PFI1395w	PFI1395w	hypothetical protein
																															PFI0357	I4256_1	I4256_1	MAL13P1.19	MAL13P1.19	hypothetical protein
																															PFJ0469	J53_38	J53_38	PF10_0148	PF10_0148	hypothetical protein
																															PFK0799	Ks244_1	KS244_1	PF11_0230	PF11_0230	hypothetical protein
																															PFL0108	L2_192	L2_192	PFL0600w	PFL0600w	hypothetical protein
																															PFM0510	M41547_1	M41547_1	PF14_0329	PF14_0329	hypothetical protein, conserved
																															PFN0178	N132_122	N132_122	PF14_0347	PF14_0347	hypothetical protein
																															PFN0907	N175_2	N175_2	PF14_0142	PF14_0142	serine/threonine protein phosphatase, putative
																															PFK0394	Kn4044_2	KN4044_2	NULL	NULL	NULL
																															Pfa3D7|chr12_1.glm_518|2001.10.24|Prediction|PlasmoDB	oPFL0008	OPFL0008	PFL2210w	PFL2210w	delta-aminolevulinic acid synthetase
																															Pfa3D7|chr7_000012.glm_12|2001.10.24|Prediction|PlasmoDB	oPFG0032	OPFG0032	MAL7P1.100	MAL7P1.100	serine/threonine protein kinase 2, putative
																															Pfa3D7|chr9_1.glm_326|2001.10.24|Prediction|PlasmoDB	oPFI17718	OPFI17718	PFI1430w	PFI1430w	hypothetical protein
																															null
																															PFC0071	C242	C242	PFC0375c	PFC0375c	splicing factor, putative
																																A13725_9	A13725_9	PFA0520c	PFA0520c	chromatin assembly factor 1 protein WD40 domain, putative
																															PFC0111	C336	C336	PFC0505c	PFC0505c	hypothetical protein
																															PFD0512	D6287_18	D6287_18	PFD0135w	PFD0135w	erythrocyte membrane protein 1 (PfEMP1) pseudogene
																															PFF0019	F10466_1	F10466_1	MAL8P1.23	MAL8P1.23	ubiquitin-protein ligase 1, putative
																															PFF0850	F38025_1	F38025_1	MAL6P1.168	PFF1260c	hypothetical protein
																															PFI0361	I4355_4	I4355_4	PFI0275w	PFI0275w	hypothetical protein
																															PFJ0495	J564_1	J564_1	NULL	NULL	NULL
																															PFK0803	Ks244_7	KS244_7	PF11_0229	PF11_0229	hypothetical protein
																															PFL0111	L2_195	L2_195	PFL0610w	PFL0610w	hypothetical protein
																															PFM0513	M41763_2	M41763_2	MAL13P1.196	MAL13P1.196	protein kinase, putative
																															PFN0582	N145_33	N145_33	PF14_0014	PF14_0014	hypothetical protein
																															PFN0916	N177_2	N177_2	PF14_0227	PF14_0227	calcium-dependent protein kinase, putative
																															PFK0425	Kn5026_1	KN5026_1	NULL	NULL	NULL
																															Pfa3D7|chrBLOB_004161.glm_1|2001.10.24|Prediction|PlasmoDB	oPFBLOB0012	OPFBLOB0012	PFI1475w	PFI1475w	merozoite surface protein 1, precursor
																															Pfa3D7|chrBLOB_003116.glm_1|2001.10.24|Prediction|PlasmoDB	oPFBLOB0115	OPFBLOB0115	PF10_0208	PF10_0208	hypothetical protein, conserved
																															Pfa3D7|chr9_1.glm_343|2001.10.24|Prediction|PlasmoDB	oPFI17719	OPFI17719	PFI1480w	PFI1480w	hypothetical protein
																															null
																															PFK0421	Kn479_3	KN479_3	PFL1330c	PFL1330c	hypothetical protein
																																A14195_4	A14195_4	PFA0330w	PFA0330w	pfAARP2 protein
																															PFC0114	C344	C344	PFC0515c	PFC0515c	hypothetical protein
																															PFD0518	D6287_29	D6287_29	PFD0165w	PFD0165w	ubiquitin-specific protease, putative
																															PFF0043	F11007_3	F11007_3	NULL	NULL	NULL
																															PFF0856	F38618_1	F38618_1	MAL7P1.147	MAL7P1.147	ubiquitin carboxyl-terminal hydrolase, putative
																															PFI0367	I4500_1	I4500_1	PF13_0101	PF13_0101	hypothetical protein
																															PFJ0498	J5665_24	J5665_24	PF11_0278	PF11_0278	hypothetical protein
																															PFK0825	Ks25_1	KS25_1	PF11_0075	PF11_0075	hypothetical protein
																															PFL0114	L2_199	L2_199	PFL0615w	PFL0615w	hypothetical protein
																															PFM0516	M41776_1	M41776_1	NULL	NULL	NULL
																															PFN0588	N145_43	N145_43	PF14_0008	PF14_0008	rifin
																															PFL0005	L1_103	L1_103	PFL0180w	PFL0180w	cytochrome c1 heme lyase, putative
																															PFK0444	Kn5299_2	KN5299_2	PFL0410w	PFL0410w	hypothetical protein
																															Pfa3D7|chrBLOB_003842.glm_1|2001.10.24|Prediction|PlasmoDB	oPFBLOB0015	OPFBLOB0015	PFD0560w	PFD0560w	hypothetical protein
																															Pfa3D7|chr13_4000008.glm_1|2001.10.24|Prediction|PlasmoDB	oPFM60498	OPFM60498	PF13_0096	PF13_0096	Ubiquitin Carboxyl-terminal Hydrolase-like zinc finger protein
																															Alien2_50
																															null
																															PFK0500	Kn722_2	KN722_2	PF10_0374	PF10_0374	gene 11-1 protein precursor
																																A14801_9	A14801_9	PFA0610c	PFA0610c	hypothetical protein, conserved in P. falciparum
																															PFC0118	C351	C351	NULL	NULL	NULL
																															PFD0521	D6287_31	D6287_31	PFD0175c	PFD0175c	hypothetical protein
																															PFF0052	F11323_5	F11323_5	PFE0495w	PFE0495w	hypothetical protein
																															PFF1501	F59165_1	F59165_1	MAL8P1.134	MAL8P1.134	hypothetical protein
																															PFI0370	I4555_2	I4555_2	PFI0850w	PFI0850w	hypothetical protein
																															PFJ0503	J583_1	J583_1	NULL	NULL	NULL
																															PFK0828	Ks25_15	KS25_15	PF11_0080	PF11_0080	hypothetical protein
																															PFL0135	L2_233	L2_233	PFL0700w	PFL0700w	hypothetical protein
																															PFM0529	M42932_1	M42932_1	PF13_0239	PF13_0239	hypothetical protein
																															PFN0592	N145_50	N145_50	PF14_0005	PF14_0005	rifin
																															PFL0164	L2_37	L2_37	PFL0290w	PFL0290w	hypothetical protein
																															PFK0782	Ks2242_1	KS2242_1	PF11_0052	PF11_0052	hypothetical protein
																															Pfa3D7|chr4_1.glm_140|2001.10.24|Prediction|PlasmoDB	oPFD66963	OPFD66963	PFD0565c	PFD0565c	RNA helicase, putative
																															Pfa3D7|chrBLOB_004097.glm_2|2001.10.24|Prediction|PlasmoDB	oPFBLOB0117	OPFBLOB0117	PFI1450c	PFI1450c	hypothetical protein, conserved
																															Alien3_90
																															null
																															Dye Marker
																															PFN0234	N132_55	N132_55	PF14_0372	PF14_0372	hypothetical protein
																															PFB0235	B60	B60	PFB0105c	PFB0105c	hypothetical protein
																															PFD0263	D33539_32	D33539_32	PFD0755c	PFD0755c	adenylate kinase 1
																															PFE0482	E29615_3	E29615_3	PFE1005w	PFE1005w	40S ribosomal subunit protein S9, putative
																															PFF0637	F30316_1	F30316_1	PF07_0122	PF07_0122	hypothetical protein, conserved
																															PFI0150	I14759_1	I14759_1	NULL	NULL	NULL
																															PFJ0316	J299_1	J299_1	PF14_0631	PF14_0631	hypothetical protein
																															PFK0611	Ks115_1	KS115_1	PF11_0359	PF11_0359	coatomer delta subunit, putative
																															PFK1237	Ks85_10	KS85_10	PF11_0369	PF11_0369	hypothetical protein
																															PFM0367	M34743_2	M34743_2	NULL	NULL	NULL
																															PFN0437	N138_57	N138_57	PF14_0298	PF14_0298	hypothetical protein
																															PFF0146	F14991_2	F14991_2	NULL	NULL	NULL
																															PFE0263	E20360_8	E20360_8	NULL	NULL	NULL
																															EMPTY
																															Pfa3D7|chr11_1.glm_183|2001.10.24|Prediction|PlasmoDB	oPFK12896	OPFK12896	PF11_0167	PF11_0167	hypothetical protein
																															Pfa3D7|chr13_1000038.glm_2|2001.10.24|Prediction|PlasmoDB	oPFM60524	OPFM60524	MAL13P1.218	MAL13P1.218	UDP-N-acetylglucosamine pyrophosphorylase, putative
																															Alien1_A
																															PFF1642	F64345_2	F64345_2	PFL1590c	PFL1590c	elongation factor g, putative
																															PFN0245	N132_94	N132_94	PF14_0363	PF14_0363	metacaspase-like protein
																															PFB0238	B606	B606	NULL	NULL	NULL
																															PFD0267	D33539_40	D33539_40	NULL	NULL	NULL
																															PFE0508	E3215_12	E3215_12	PFE0780w	PFE0780w	hypothetical protein
																															PFF0642	F30461_3	F30461_3	MAL8P1.15	MAL8P1.15	hypothetical protein
																															PFI0159	I14975_1	I14975_1	PF07_0128	MAL7P1.176	erythrocyte binding antigen
																															PFJ0320	J309_11	J309_11	NULL	NULL	NULL
																															PFK0636	Ks127_10	KS127_10	PF11_0462	PF11_0462	hypothetical protein
																															PFK1240	Ks85_7	KS85_7	PF11_0367	PF11_0367	hypothetical protein
																															PFM0371	M34743_8	M34743_8	PF13_0344	PF13_0344	UBA/THIF-type NAD/FAD binding protein, putative
																															PFN0441	N138_62	N138_62	PF14_0301	PF14_0301	hypothetical protein
																															PFF1460	F57839_1	F57839_1	NULL	NULL	NULL
																															PFE0301	E22504_1	E22504_1	PFE1620c	PFE1620c	erythrocyte membrane protein 1 (PfEMP1)
																															EMPTY
																															Pfa3D7|chr13_4000079.glm_10|2001.10.24|Prediction|PlasmoDB	oPFM60488	OPFM60488	PF13_0007	MAL13P1.4	rifin
																															EMPTY
																															Alien2_80
																															PFI0135	I14381_1	I14381_1	PF08_0087	PF08_0087	importin alpha, putative
																															PFN0261	N133_40	N133_40	PF14_0690	PF14_0690	Histone deactylase, putative
																															PFB0241	B611	B611	NULL	NULL	NULL
																															PFD0270	D33539_48	D33539_48	PFD0785c	PFD0785c	hypothetical protein
																															PFE0511	E3215_2	E3215_2	PFE0805w	PFE0805w	cation-transporting ATPase 1
																															PFF1241	F50872_1	F50872_1	PF07_0028	PF07_0028	hypothetical protein
																															PFI0163	I1522_2	I1522_2	PFI1145w	PFI1145w	hypothetical protein
																															PFJ0325	J309_4	J309_4	NULL	NULL	NULL
																															PFK0640	Ks127_2	KS127_2	PF11_0465	PF11_0465	dynamin-like protein
																															PFK1269	Ks97_10	KS97_10	NULL	NULL	NULL
																															PFM0375	M34896_2	M34896_2	MAL13P1.257	MAL13P1.257	hypothetical protein, conserved
																															PFN0445	N138_73	N138_73	PF14_0303	PF14_0303	hypothetical protein
																															PFF1636	F64125_1	F64125_1	PFE0515w	PFE0515w	hypothetical protein
																															PFE0573	E5415_1	E5415_1	NULL	NULL	NULL
																															EMPTY
																															Pfa3D7|chr4_1.glm_87|2001.10.24|Prediction|PlasmoDB	oPFD66984	OPFD66984	NULL	NULL	NULL
																															EMPTY
																															Alien4_70
																															PFI0108	I13490_2	I13490_2	PFI1125c	PFI1125c	3-oxoacyl-(acyl-carrier protein) reductase, putative
																															PFN0322	N134_43	N134_43	PF14_0616	PF14_0616	hypothetical protein, conserved
																															PFB0277	B69	B69	PFB0115w	PFB0115w	hypothetical protein
																															PFD0274	D33539_55	D33539_55	PFD0795w	PFD0795w	hypothetical protein
																															PFE0516	E3215_8	E3215_8	NULL	NULL	NULL
																															PFF1246	F51106_1	F51106_1	MAL6P1.187	PFF1165c	hypothetical protein
																															PFI0191	I15763_1	I15763_1	PFI1040c	PFI1040c	hypothetical protein
																															PFJ0329	J322_1	J322_1	PF10_0063	PF10_0063	hypothetical protein
																															PFK0646	Ks12_1	KS12_1	PF11_0209	PF11_0209	hypothetical protein
																															PFK1272	Ks97_16	KS97_16	PF11_0196	PF11_0196	hypothetical protein
																															PFM0830	M5949_2	M5949_2	PF13_0359	PF13_0359	mitochondrial carrier protein, putative
																															PFN0448	N138_81	N138_81	PF14_0305	PF14_0305	hypothetical protein
																															PFB0156	B465	B465	PFB0695c	PFB0695c	acyl-CoA synthetase
																															PFE0599	E6941_1	E6941_1	PFL1965w	PFL1965w	RIFIN pseudogene
																															EMPTY
																															Pfa3D7|chr9_1.glm_200|2001.10.24|Prediction|PlasmoDB	oPFI17653	OPFI17653	PFI0885w	PFI0885w	heme binding protein, putative
																															EMPTY
																															Alien4_A
																															PFI0114	I13674_5	I13674_5	PFI0480w	PFI0480w	helicase with Zn-finger motif, putative
																															PFN0345	N134_91	N134_91	PF14_0597	PF14_0597	cytochrome c1 precursor, putative
																															PFB0280	B77	B77	PFB0130w	PFB0130w	polyprenyl synthetase, putative
																															PFD0305	D34860_1	D34860_1	NULL	NULL	NULL
																															PFE0519	E3305_1	E3305_1	PFE0590w	PFE0590w	hypothetical protein
																															PFF1252	F5128_8	F5128_8	MAL7P1.87	MAL7P1.87	hypothetical protein
																															PFI0194	I15861_2	I15861_2	PFI0895c	PFI0895c	hypothetical protein, conserved
																															PFJ0348	J33_5	J33_5	PF10_0025	PF10_0025	PF70 protein
																															PFK0649	Ks12_15	KS12_15	PF11_0214	PF11_0214	hypothetical protein
																															PFK1276	Ks97_20	KS97_20	PF11_0198	PF11_0198	hypothetical protein, conserved
																															PFM0835	M60243_1	M60243_1	PF13_0297	PF13_0297	hypothetical protein, conserved
																															PFN0464	N139_17	N139_17	PF14_0752	PF14_0752	hypothetical protein
																															PFC0170	C488	C488	PFC0730w	PFC0730w	conserved protein, putative
																															PFI0040	I11401_2	I11401_2	PFI0530c	PFI0530c	DNA primase, large subunit, putative
																															EMPTY
																															Pfa3D7|chr6_000081.glm_3|2001.10.24|Prediction|PlasmoDB	oPFF72478	OPFF72478	MAL6P1.148	PFF1360w	6-pyruvoyl tetrahydropterin synthase, putative
																															EMPTY
																															Alien5_80
																															PFI0508	I8243_1	I8243_1	PF13_0234	PF13_0234	phosphoenolpyruvate carboxykinase
																															PFN0293	N134_119	N134_119	PF14_0584	PF14_0584	ribosomal protein S4, putative
																															PFB0283	B88	B88	PFB0140w	PFB0140w	hypothetical protein
																															PFD0309	D34948_3	D34948_3	PFD1165w	PFD1165w	protein kinase, conserved in P. falciparum
																															PFF0465	F23573_1	F23573_1	PFD0855c	PFD0855c	hypothetical protein
																															PFF1260	F51552_2	F51552_2	PF07_0066	PF07_0066	hypothetical protein
																															PFI0198	I15913_1	I15913_1	PFI0130c	PFI0130c	hypothetical protein
																															PFJ0353	J346_5	J346_5	PF10_0102	PF10_0102	hypothetical protein
																															PFK0680	Ks152_1	KS152_1	PF11_0154	PF11_0154	hypothetical protein
																															PFK1279	Ks97_9	KS97_9	PF11_0194	PF11_0194	hypothetical protein
																															PFM0840	M6114_1	M6114_1	PF13_0335	PF13_0335	hypothetical protein
																															PFN0470	N139_24	N139_24	NULL	NULL	NULL
																															PFM0768	M55888_8	M55888_8	MAL13P1.218	MAL13P1.218	UDP-N-acetylglucosamine pyrophosphorylase, putative
																															PFI0132	I14335_1	I14335_1	PF13_0091	PF13_0091	hypothetical protein
																															EMPTY
																															Pfa3D7|chr12_1.glm_509|2001.10.24|Prediction|PlasmoDB	oPFL0098	OPFL0098	PFL2180w	PFL2180w	50S ribosomal protein L3, putative
																															EMPTY
																															Alien5_60
																															PFI0552	I9302_2	I9302_2	PFI0380c	PFI0380c	formylmethionine deformylase, putative
																															PFN0467	N139_21	N139_21	PF14_0751	PF14_0751	fatty acyl coenzyme A synthetase-1, putative
																															PFB0288	B96	B96	NULL	NULL	NULL
																															PFD0321	D36666_4	D36666_4	PFB0640c	PFB0640c	hypothetical protein, conserved
																															PFF0481	F23916_1	F23916_1	PFI0165c	PFI0165c	DEAD/DEAH box helicase, putative
																															PFF1297	F5252_1	F5252_1	MAL8P1.65	MAL8P1.65	hypothetical protein
																															PFI0201	I15927_6	I15927_6	PFI0335w	PFI0335w	hypothetical protein
																															PFJ0361	J352_7	J352_7	NULL	NULL	NULL
																															PFK0691	Ks157_13	KS157_13	PF11_0508	PF11_0508	hypothetical protein
																															PFM0241	M25872_5	M25872_5	MAL13P1.271	MAL13P1.271	V-type ATPase, putative
																															PFM0843	M6335_3	M6335_3	PF13_0333	PF13_0333	hypothetical protein
																															PFN0475	N139_4	N139_4	PF14_0758	PF14_0758	hypothetical protein
																															PFD0017	D12635_14	D12635_14	PFD0920w	PFD0920w	hypothetical protein
																															PFI0326	I3406_1	I3406_1	PF14_0706	PF14_0706	hypothetical protein
																															EMPTY
																															Pfa3D7|chr9_1.glm_47|2001.10.24|Prediction|PlasmoDB	oPFI17693	OPFI17693	PFI0165c	PFI0165c	DEAD/DEAH box helicase, putative
																															EMPTY
																															Alien7_60
																															PFI0305	I2966_1	I2966_1	PFI0325c	PFI0325c	zihypothetical protein
																															PFN0502	N141_3	N141_3	PF14_0226	PF14_0226	hypothetical protein
																															PFC0017	C128	C128	PFC0195w	PFC0195w	hypothetical protein, conserved
																															PFD0333	D38761_4	D38761_4	NULL	NULL	NULL
																															PFF0487	F24156_1	F24156_1	PFI1785w	PFI1785w	hypothetical protein
																															PFF1302	F52907_2	F52907_2	PFE1230c	PFE1230c	hypothetical protein, conserved
																															PFI0230	I16748_1	I16748_1	PFI0820c	PFI0820c	RNA-binding protein, putative
																															PFJ0366	J379_2	J379_2	PF10_0280	PF10_0280	hypothetical protein
																															PFK0694	Ks157_17	KS157_17	PF11_0506	PF11_0506	hypothetical protein
																															PFM0246	M26051_1	M26051_1	PF13_0270	PF13_0270	hypothetical protein
																															PFM0859	M6670_1	M6670_1	MAL13P1.106	MAL13P1.106	hypothetical protein
																															PFN0478	N139_8	N139_8	PF14_0756	PF14_0756	hypothetical protein
																															PFD0114	D17715_19	D17715_19	PFD0560w	PFD0560w	hypothetical protein
																															PFI0411	I5481_1	I5481_1	PF14_0589	PF14_0589	valine - tRNA ligase, putative
																															Pfa3D7|chr9_1.glm_195|2001.10.24|Prediction|PlasmoDB	oPFI17646	OPFI17646	PFI0860c	PFI0860c	ATP-dependant RNA helicase, putative
																															Pfa3D7|chr9_1.glm_130|2001.10.24|Prediction|PlasmoDB	oPFI17696	OPFI17696	PFI0530c	PFI0530c	DNA primase, large subunit, putative
																															EMPTY
																															Alien7
																															PFJ0392	J414_1	J414_1	PF10_0085	PF10_0085	nucleolar protein NOP5, putative
																															PFN0507	N141_36	N141_36	PF14_0221	PF14_0221	hypothetical protein, conserved
																															PFC0025	C141	C141	PFC0220w	PFC0220w	hypothetical protein
																															PFE0384	E26351_1	E26351_1	PFE0855c	PFE0855c	hypothetical protein
																															PFF0495	F24479_1	F24479_1	PF08_0051	PF08_0051	hypothetical protein
																															PFF1307	F53081_2	F53081_2	MAL8P1.17	MAL8P1.17	disulfide isomerase precursor, putative
																															PFI0240	I16949_1	I16949_1	PFI0805w	PFI0805w	hypothetical protein
																															PFJ0404	J43_17	J43_17	NULL	NULL	NULL
																															PFK0697	Ks157_2	KS157_2	PF11_0512	PF11_0512	ring-infected erythrocyte surface antigen 2, RESA-2 - malaria parasite (Plasmodium falciparum)-related
																															PFM0249	M2610_1	M2610_1	PF13_0058	PF13_0058	hypothetical protein
																															PFM0863	M7044_5	M7044_5	PF13_0093	PF13_0093	hypothetical protein
																															PFN0497	N141_14	N141_14	PF14_0224	PF14_0224	PP1-like protein serine/threonine phosphatase
																															PFD0353	D42243_14	D42243_14	PFD0020c	PFD0020c	erythrocyte membrane protein 1 (PfEMP1)
																															PFI0464	I6851_1	I6851_1	PFI0410c	PFI0410c	hypothetical protein
																															Pfa3D7|chr2_11953.glm_258|2001.10.24|Prediction|PlasmoDB	oPFB0686	OPFB0686	PFB1045w	PFB1045w	erythrocyte membrane protein 1 (PfEMP1), truncated
																															Pfa3D7|chrBLOB_003930.glm_1|2001.10.24|Prediction|PlasmoDB	oPFBLOB0147	OPFBLOB0147	PFI0980w	PFI0980w	hypothetical protein
																															EMPTY
																															Alien8_70
																															PFJ0206	J21_21	J21_21	PF10_0361	PF10_0361	hypothetical protein
																															PFN0528	N142_5	N142_5	PF14_0708	PF14_0708	hypothetical protein
																															PFC0028	C145	C145	PFC0230c	PFC0230c	hypothetical protein, conserved
																															PFE0390	E26525_1	E26525_1	PFE1525w	PFE1525w	hypothetical protein
																															PFF0521	F2530_1	F2530_1	MAL6P1.131	PFF1440w	SET-domain protein, putative
																															PFF1311	F53097_4	F53097_4	PF08_0141	PF08_0141	erythrocyte membrane protein 1 (PfEMP1)
																															PFI0246	I17152_1	I17152_1	PFI1560c	PFI1560c	hypothetical protein
																															PFJ0408	J43_22	J43_22	PF10_0056	PF10_0056	hypothetical protein
																															PFK1157	Ks694_2	KS694_2	PF11_0419	PF11_0419	hypothetical protein
																															PFM0254	M26245_3	M26245_3	PF13_0318	PF13_0318	hypothetical protein, conserved
																															PFM0867	M724_4	M724_4	NULL	NULL	NULL
																															PFN0500	N141_27	N141_27	PF14_0224	PF14_0224	PP1-like protein serine/threonine phosphatase
																															PFE0346	E2452_2	E2452_2	PFE1470w	PFE1470w	cell cycle regulator protein, putative
																															PFI0487	I7449_2	I7449_2	NULL	NULL	NULL
																															Pfa3D7|chr6_000024.glm_6|2001.10.24|Prediction|PlasmoDB	oPFF72433	OPFF72433	NULL	NULL	NULL
																															Pfa3D7|chr12_1.glm_537|2001.10.24|Prediction|PlasmoDB	oPFL0100	OPFL0100	PFL2270w	PFL2270w	hypothetical protein
																															EMPTY
																															Alien8_A
																															PFJ0290	J26_2	J26_2	PF10_0199	PF10_0199	hypothetical protein
																															PFN0627	N149_11	N149_11	PF14_0486	PF14_0486	elongation factor 2
																															PFC0031	C152	C152	PFC0245c	PFC0245c	hypothetical protein, conserved
																															PFE0394	E26598_1	E26598_1	PF07_0091	PF07_0091	cell cycle control protein cwf15 homologue
																															PFF0525	F25456_1	F25456_1	PF08_0094	PF08_0094	cullin-like protein, putative
																															PFF1347	F54011_1	F54011_1	PF07_0077	PF07_0077	hypothetical protein
																															PFI0255	I17310_1	I17310_1	NULL	NULL	NULL
																															PFJ0414	J448_11	J448_11	PF10_0204	PF10_0204	hypothetical protein
																															PFK1160	Ks711_8	KS711_8	PF11_0259	PF11_0259	hypothetical protein
																															PFM0281	M29079_1	M29079_1	PF13_0021	PF13_0021	small heat shock protein, putative
																															PFM0872	M7770_2	M7770_2	MAL13P1.29	MAL13P1.29	hypothetical protein
																															PFN0505	N141_34	N141_34	PF14_0222	PF14_0222	hypothetical protein
																															PFE0541	E4173_1	E4173_1	PFI1450c	PFI1450c	hypothetical protein, conserved
																															EMPTY
																															Pfa3D7|chrBLOB_004220.glm_1|2001.10.24|Prediction|PlasmoDB	oPFBLOB0075	OPFBLOB0075	NULL	NULL	NULL
																															Pfa3D7|chr8_000019.glm_3|2001.10.24|Prediction|PlasmoDB	oPFH0027	OPFH0027	PF08_0023	PF08_0023	hypothetical protein
																															EMPTY
																															Alien10
																															PFJ0355	J34_4	J34_4	PF10_0265	PF10_0265	hypothetical protein
																															PFN0651	N150_3	N150_3	PF14_0122	PF14_0122	nuclear transport factor 2, putative
																															PFD0155	D17715_92	D17715_92	PFD0400w	PFD0400w	hypothetical protein
																															PFE0397	E26609_1	E26609_1	MAL7P1.162	MAL7P1.162	dynein heavy chain, putative
																															PFF0528	F25565_1	F25565_1	PF08_0019	PF08_0019	guanine nucleotide-binding protein, putative
																															PFF1351	F54097_1	F54097_1	MAL6P1.24	PFF0100w	putative ATP dependent RNA helicase
																															PFI0290	I2577_1	I2577_1	NULL	NULL	NULL
																															PFJ0418	J44_4	J44_4	PF10_0069	PF10_0069	hypothetical protein
																															PFK1166	Ks72_9	KS72_9	PF11_0399	PF11_0399	hypothetical protein
																															PFM0286	M29405_1	M29405_1	MAL13P1.225	MAL13P1.225	thioredoxin, putative
																															PFM0893	M8609_1	M8609_1	PF13_0044	PF13_0044	carbamoyl phosphate synthetase, putative
																															PFN0510	N141_40	N141_40	PF14_0218	PF14_0218	actin, putative
																															PFI0067	I12310_2	I12310_2	PFI0160w	PFI0160w	hypothetical protein
																															EMPTY
																															Pfa3D7|chr10_1.glm_471|2001.10.24|Prediction|PlasmoDB	oPFJ12789	OPFJ12789	PF10_0397	PF10_0397	rifin
																															Pfa3D7|chr9_1.glm_9|2001.10.24|Prediction|PlasmoDB	oPFI17699	OPFI17699	NULL	NULL	NULL
																															EMPTY
																															atc03
																															PFJ0470	J53_39	J53_39	PF10_0149	PF10_0149	cysteine -- tRNA ligase, putative
																															PFN0683	N150_83	N150_83	PF14_0083	PF14_0083	ribosomal protein S8e, putative
																															PFD0170	D20012_2	D20012_2	PFD0595w	PFD0595w	hypothetical protein
																															PFE0419	E27247_3	E27247_3	PFE0715w	PFE0715w	asparagine -- tRNA ligase, putative
																															PFF0547	F2600_1	F2600_1	PF07_0046	PF07_0046	50S ribosomal protein L1, putative
																															PFF1357	F54317_1	F54317_1	PF08_0069	PF08_0069	importin beta, putative
																															PFI0296	I2689_1	I2689_1	PFI0130c	PFI0130c	hypothetical protein
																															PFK0557	Kn973_1	KN973_1	PFL1650w	PFL1650w	hypothetical protein
																															PFK1173	Ks75_1	KS75_1	PF11_0047	PF11_0047	hypothetical protein
																															PFM0296	M29747_1	M29747_1	MAL13P1.345	MAL13P1.345	hypothetical protein
																															PFM0900	M9578_1	M9578_1	PF13_0153	PF13_0153	hypothetical protein
																															PFN0527	N142_4	N142_4	PF14_0707	PF14_0707	hypothetical protein
																															PFI0206	I16046_2	I16046_2	PFI1130c	PFI1130c	DNA-directed RNA polymerase II, putative
																															EMPTY
																															Pfa3D7|chr6_000024.glm_2|2001.10.24|Prediction|PlasmoDB	oPFF72436	OPFF72436	MAL6P1.250	PFF0855c	rifin
																															Pfa3D7|chr6_000053.glm_8|2001.10.24|Prediction|PlasmoDB	oPFF72484	OPFF72484	MAL6P1.279	PFF0710w	hypothetical protein, conserved
																															EMPTY
																															atc06
																															PFJ0039	J120_12	J120_12	PF10_0037	PF10_0037	hypothetical protein
																															PFN0691	N150_93	N150_93	PF14_0076	PF14_0076	plasmepsin 1 precursor
																															PFD0175	D23156_12	D23156_12	PFD0655w	PFD0655w	erythrocyte membrane protein 1 (PfEMP1) pseudogene
																															PFE0423	E27247_7	E27247_7	PFE0730c	PFE0730c	ribose 5-phosphate epimerase, putative
																															PFF0574	F27464_3	F27464_3	NULL	NULL	NULL
																															PFF1361	F54683_1	F54683_1	PF07_0067	PF07_0067	hypothetical protein
																															PFI0300	I271_1	I271_1	PFI1700c	PFI1700c	vesicle transport protein, putative
																															PFK0564	Ks100_3	KS100_3	NULL	NULL	NULL
																															PFK1191	Ks79_1	KS79_1	PF11_0066	PF11_0066	caltractin (centrin), putative
																															PFM0299	M29861_2	M29861_2	PF13_0031	PF13_0031	hypothetical protein
																															PFN0004	N127_15	N127_15	PF14_0168	PF14_0168	hypothetical protein
																															PFN0531	N143_14	N143_14	PF14_0199	PF14_0199	hypothetical protein
																															PFD0491	D5782_2	D5782_2	NULL	NULL	NULL
																															EMPTY
																															Pfa3D7|chr12_1.glm_217|2001.10.24|Prediction|PlasmoDB	oPFL0043	OPFL0043	PFL0945w	PFL0945w	erythrocyte membrane protein 1 (PfEMP1) pseudogene
																															Pfa3D7|chr8_000173.glm_2|2001.10.24|Prediction|PlasmoDB	oPFH0029	OPFH0029	PF08_0079	PF08_0079	hypothetical protein
																															EMPTY
																															atc09
																															PFJ0053	J125_3	J125_3	PF10_0294	PF10_0294	RNA helicase, putative
																															PFB0201	B541	B541	PFB0845w	PFB0845w	hypothetical protein
																															PFD0180	D23156_20	D23156_20	PFD0670c	PFD0670c	hypothetical protein, conserved
																															PFE0429	E27433_3	E27433_3	PF08_0109	PF08_0109	hypothetical protein
																															PFF0584	F27679_3	F27679_3	MAL8P1.101	MAL8P1.101	hypothetical protein
																															PFF1410	F55716_1	F55716_1	NULL	NULL	NULL
																															PFI0308	I3112_2	I3112_2	PFI1680w	PFI1680w	hypothetical protein
																															PFK0568	Ks101_18	KS101_18	PF11_0302	PF11_0302	hypothetical protein
																															PFK1195	Ks79_7	KS79_7	PF11_0069	PF11_0069	hypothetical protein
																															PFM0326	M31639_1	M31639_1	PF13_0125	PF13_0125	hypothetical protein
																															PFN0008	N127_22	N127_22	NULL	NULL	NULL
																															PFN0536	N143_2	N143_2	PF14_0775	PF14_0775	hypothetical protein
																															PFD0542	D63068_1	D63068_1	PFD0385w	PFD0385w	hypothetical protein
																															EMPTY
																															Pfa3D7|chrBLOB_003898.glm_1|2001.10.24|Prediction|PlasmoDB	oPFBLOB0080	OPFBLOB0080	PFD0030c	PFD0030c	rifin
																															Pfa3D7|chr13_4000085.glm_12|2001.10.24|Prediction|PlasmoDB	oPFM60518	OPFM60518	MAL13P1.13	MAL13P1.13	hypothetical protein
																															EMPTY
																															null
																															PFJ0052	J125_11	J125_11	PF10_0292	PF10_0292	hypothetical protein
																															PFB0206	B55	B55	PFB0095c	PFB0095c	erythrocyte membrane protein 3
																															PFD0217	D27403_1	D27403_1	MAL6P1.147	PFF1365c	hypothetical protein
																															PFE0436	E27723_15	E27723_15	PFE0895c	PFE0895c	Zinc finger protein, putative
																															PFF0589	F28097_1	F28097_1	MAL6P1.141	PFF1390w	hypothetical protein
																															PFF1414	F55928_2	F55928_2	PFE0505w	PFE0505w	cyclophilin, putative
																															PFJ0277	J2629_2	J2629_2	MAL13P1.188	MAL13P1.188	hypothetical protein
																															PFK0572	Ks1022_2	KS1022_2	NULL	NULL	NULL
																															PFK1201	Ks81_2	KS81_2	PF11_0396	PF11_0396	Protein phosphatase 2C
																															PFM0334	M32529_1	M32529_1	PF13_0215	PF13_0215	hypothetical protein
																															PFN0033	N128_13	N128_13	NULL	NULL	NULL
																															PFN0541	N143_3	N143_3	PF14_0775	PF14_0775	hypothetical protein
																															PFD0590	D8968_1	D8968_1	NULL	NULL	NULL
																															EMPTY
																															Pfa3D7|chr8_000050.glm_2|2001.10.24|Prediction|PlasmoDB	oPFH0006	OPFH0006	MAL8P1.48	MAL8P1.48	small nuclear ribonucleoprotein, putative
																															Pfa3D7|chr12_1.glm_536|2001.10.24|Prediction|PlasmoDB	oPFL0105	OPFL0105	PFL2265c	PFL2265c	hypothetical protein
																															EMPTY
																															null
																															PFJ0109	J158_3	J158_3	PF10_0218	PF10_0218	citrate synthase, mitochondrial precursor, putative
																															PFB0210	B555	B555	NULL	NULL	NULL
																															PFD0227	D301_1	D301_1	MAL6P1.7	PFF1565c	rifin
																															PFE0465	E28871_14	E28871_14	PFE0700c	PFE0700c	hypothetical protein, conserved
																															PFF0593	F28313_1	F28313_1	PF08_0091	PF08_0091	hypothetical protein
																															PFF1422	F56229_2	F56229_2	MAL7P1.95	MAL7P1.95	hypothetical protein
																															PFJ0282	J269_10	J269_10	PF10_0231	PF10_0231	hypothetical protein
																															PFK0592	Ks107_2	KS107_2	PF11_0225	PF11_0225	PfGCN20
																															PFK1204	Ks8267_1	KS8267_1	PF11_0110	PF11_0110	hypothetical protein
																															PFM0337	M32775_1	M32775_1	PF13_0011	PF13_0011	plasmodium falciparum gamete antigen 27/25
																															PFN0036	N128_20	N128_20	PF14_0433	PF14_0433	hypothetical protein
																															PFN0179	N132_124	N132_124	PF14_0346	PF14_0346	cGMP-dependent protein kinase 1, beta isozyme, putative
																															PFE0030	E11286_1	E11286_1	PFI0870w	PFI0870w	hypothetical protein
																															EMPTY
																															Pfa3D7|chr4_1.glm_13|2001.10.24|Prediction|PlasmoDB	oPFD66982	OPFD66982	PFD0015c	PFD0015c	rifin
																															Pfa3D7|chrBLOB_004302.glm_6|2001.10.24|Prediction|PlasmoDB	oPFBLOB0155	OPFBLOB0155	PFE1080w	PFE1080w	ribosomal large subunit pseudouridylate synthase, putative
																															EMPTY
																															null
																															PFN0161	N131_55	N131_55	PF14_0141	PF14_0141	ribosomal protein L10, putative
																															PFB0214	B560	B560	PFB0890c	PFB0890c	pseudouridine synthetase, putative
																															PFD0236	D32606_3	D32606_3	PF10_0323	PF10_0323	hypothetical protein
																															PFE0475	E29469_3	E29469_3	PFE0380c	PFE0380c	hypothetical protein, conserved
																															PFF0624	F29672_2	F29672_2	MAL6P1.251	PFF0850c	STEVOR
																															PFF1430	F56775_5	F56775_5	PFE1155c	PFE1155c	mitochondrial processing peptidase alpha subunit, putative
																															PFJ0287	J26_1	J26_1	PF10_0200	PF10_0200	hypothetical protein, conserved
																															PFK0605	Ks111_3	KS111_3	PF11_0309	PF11_0309	hypothetical protein
																															PFK1226	Ks83_4	KS83_4	PF11_0436	PF11_0436	hypothetical protein
																															PFM0343	M33088_2	M33088_2	PF13_0233	PF13_0233	myosin a
																															PFN0039	N128_25	N128_25	PF14_0430	PF14_0430	hypothetical protein
																															PFN0434	N138_48	N138_48	PF14_0296	PF14_0296	ribosomal protein L14, putative
																															PFE0219	E18742_1	E18742_1	NULL	NULL	NULL
																															EMPTY
																															Pfa3D7|chr13_2000007.glm_2|2001.10.24|Prediction|PlasmoDB	oPFM60485	OPFM60485	MAL13P1.335	MAL13P1.335	phosphatidylserine synthase i; putative
																															Pfa3D7|chr6_000081.glm_6|2001.10.24|Prediction|PlasmoDB	oPFF72486	OPFF72486	MAL6P1.151	PFF1345w	transportin
																															EMPTY
																															null
																															PFN0226	N132_40	N132_40	PF14_0378	PF14_0378	triose-phosphate isomerase
																															PFB0231	B597	B597	PFB0935w	PFB0935w	cytoadherence linked asexual protein 2
																															PFD0244	D33539_10	D33539_10	NULL	NULL	NULL
																															PFE0478	E29567_12	E29567_12	PFE0665c	PFE0665c	GTP-binding protein, putative
																															PFF0634	F30127_2	F30127_2	PF08_0105	PF08_0105	rifin
																															PFI0146	I14718_1	I14718_1	MAL13P1.116	MAL13P1.116	hypothetical protein
																															PFJ0291	J26_3	J26_3	PF10_0198	PF10_0198	hypothetical protein
																															PFK0608	Ks112_3	KS112_3	PF11_0188	PF11_0188	heat shock protein 90, putative
																															PFK1231	Ks848_1	KS848_1	PF11_0389	PF11_0389	hypothetical protein
																															PFM0364	M34556_1	M34556_1	PF14_0093	PF14_0093	hypothetical protein
																															PFN0042	N128_32	N128_32	PF14_0427	PF14_0427	hypothetical protein
																															PFN0644	N150_13	N150_13	PF14_0115	PF14_0115	hypothetical protein
																															PFE0241	E19346_1	E19346_1	PF10_0188	PF10_0188	hypothetical protein
																															EMPTY
																															Pfa3D7|chr12_1.glm_618|2001.10.24|Prediction|PlasmoDB	oPFL0044	OPFL0044	PFL2630w	PFL2630w	rifin
																															Pfa3D7|chr4_1.glm_157|2001.10.24|Prediction|PlasmoDB	oPFD67007	OPFD67007	PFD0655w	PFD0655w	erythrocyte membrane protein 1 (PfEMP1) pseudogene
																															Alien1_70
																															null
																															Dye Marker
																															PFK0052	Km3535_1	KM3535_1	PF10_0362	PF10_0362	DNA polymerase zeta catalytic subunit, putative
																																A14801_20	A14801_20	PFA0630c	PFA0630c	hypothetical protein
																															PFC0123	C370	C370	PFC0550w	PFC0550w	hypothetical protein
																															PFD0509	D6287_10	D6287_10	PFD0135w	PFD0135w	erythrocyte membrane protein 1 (PfEMP1) pseudogene
																															PFF0035	F10935_2	F10935_2	MAL6P1.70	PFF0330w	coatomer alpha subunit, putative
																															PFF1482	F58851_1	F58851_1	PFE0130c	PFE0130c	hypothetical protein
																															PFI0375	I4688_1	I4688_1	PF13_0332	MAL13P1.313	hypothetical protein
																															PFJ0489	J541_3	J541_3	PF13_0193	PF13_0193	MSP7-like protein
																															PFK0813	Ks249_3	KS249_3	NULL	NULL	NULL
																															PFL0125	L2_213	L2_213	PFL0665c	PFL0665c	RNA polymerase subunit 8c, putative
																															PFN0062	N128_62	N128_62	PF14_0413	PF14_0413	hypothetical protein
																															PFN0579	N145_22	N145_22	PF14_0017	PF14_0017	lysophospholipase, putative
																															PFN0382	N137_2	N137_2	PF14_0655	PF14_0655	RNA helicase-1, putative
																															PFK0522	Kn8240_2	KN8240_2	NULL	NULL	NULL
																															Pfa3D7|chr3_3P8.glm_217|2001.10.24|Prediction|PlasmoDB	oPFC0755	OPFC0755	PFC0875w	PFC0875w	transporter, putative
																															Pfa3D7|chr4_1.glm_154|2001.10.24|Prediction|PlasmoDB	oPFD66988	OPFD66988	PFD0635c	PFD0635c	erythrocyte membrane protein 1 (PfEMP1)
																															Alien1_A
																																A1411_1	A1411_1	MAL6P1.160	PFF1300w	pyruvate kinase, putative
																															PFK0482	Kn63_3	KN63_3	PF07_0029	PF07_0029	heat shock protein 86
																																A14801_31	A14801_31	PFA0650w	PFA0650w	SURFIN, surface-associated interspersed gene
																															PFC0126	C379	C379	PFC0560c	PFC0560c	hypothetical protein
																															PFD0529	D6287_55	D6287_55	PFD0195c	PFD0195c	hypothetical protein
																															PFF0039	F10949_4	F10949_4	MAL6P1.272	PFF0745c	ribonuclease, putative
																															PFF1495	F59075_2	F59075_2	NULL	NULL	NULL
																															PFI0379	I4719_6	I4719_6	PFI0175w	PFI0175w	hypothetical protein
																															PFJ0511	J58_3	J58_3	PF10_0074	PF10_0074	hypothetical protein
																															PFK0821	Ks259_3	KS259_3	NULL	NULL	NULL
																															PFL0129	L2_220	L2_220	NULL	NULL	NULL
																															PFN0065	N128_66	N128_66	PF14_0410	PF14_0410	hypothetical protein
																															PFN0603	N147_10	N147_10	PF14_0712	PF14_0712	hypothetical protein
																															PFL0047	L1_87	L1_87	PFL0130c	PFL0130c	hypothetical protein, conserved
																															PFK0554	Kn962_1	KN962_1	PF10_0045	PF10_0045	hypothetical protein
																															Pfa3D7|chr2_11953.glm_208|2001.10.24|Prediction|PlasmoDB	oPFB0679	OPFB0679	PFB0860c	PFB0860c	RNA helicase, putative
																															Pfa3D7|chr12_1.glm_241|2001.10.24|Prediction|PlasmoDB	oPFL0113	OPFL0113	PFL1040w	PFL1040w	hypothetical protein conserved
																															Alien2_80
																																A4003_1	A4003_1	PF08_0054	PF08_0054	heat shock 70 kDa protein
																															PFK0297	Kn2497_2	KN2497_2	PFL1075w	PFL1075w	hypothetical protein
																																A14801_5	A14801_5	PFA0585w	PFA0585w	hypothetical protein
																															PFC0129	C382	C382	PFC0570c	PFC0570c	hypothetical protein
																															PFD0533	D6287_62	D6287_62	PFD0205c	PFD0205c	hypothetical protein
																															PFF0668	F310_1	F310_1	PFD0870w	PFD0870w	hypothetical protein
																															PFF1498	F59139_1	F59139_1	PF07_0126	PF07_0126	hypothetical protein
																															PFI0383	I4780_1	I4780_1	PFI1000w	PFI1000w	hypothetical protein
																															PFJ0517	J62_1	J62_1	PF10_0281	PF10_0281	hypothetical protein
																															PFK0843	Ks26_1	KS26_1	PF11_0123	PF11_0123	hypothetical protein
																															PFL0132	L2_228	L2_228	PFL0695c	PFL0695c	geranylgeranyl transferase type2 beta subunit, putative
																															PFN0069	N128_71	N128_71	PF14_0408	PF14_0408	Ser/Thr protein kinase, putative
																															PFN0609	N147_18	N147_18	PF14_0713	PF14_0713	hypothetical protein
																															PFL0093	L2_163	L2_163	PFL0545w	PFL0545w	kinesin-related protein, putative
																															PFK0715	Ks1704_1	KS1704_1	NULL	NULL	NULL
																															Pfa3D7|chr13_2000009.glm_2|2001.10.24|Prediction|PlasmoDB	oPFM60468	OPFM60468	MAL13P1.304	MAL13P1.304	malaria antigen
																															Pfa3D7|chrBLOB_003810.glm_2|2001.10.24|Prediction|PlasmoDB	oPFBLOB0159	OPFBLOB0159	PFI1525w	PFI1525w	hypothetical protein
																															Alien4_70
																																A31870_1	A31870_1	PF07_0079	PF07_0079	60S ribosomal protein L11a, putative
																															PFK0494	Kn7024_1	KN7024_1	PFL1530w	PFL1530w	asparagine-rich protein, putative
																																A18792_11	A18792_11	PFA0015c	PFA0015c	var-like protein
																															PFC0132	C386	C386	PFC0571c	PFC0571c	hypothetical protein
																															PFD0538	D6287_70	D6287_70	PFD0220c	PFD0225w	hypothetical protein
																															PFF0679	F31725_1	F31725_1	NULL	NULL	NULL
																															PFF1536	F6061_1	F6061_1	MAL8P1.12	MAL8P1.12	hypothetical protein
																															PFI0392	I496_1	I496_1	PFI0690c	PFI0690c	hypothetical protein
																															PFJ0520	J63_1	J63_1	NULL	NULL	NULL
																															PFK0846	Ks26_12	KS26_12	PF11_0116	PF11_0116	hypothetical protein
																															PFM0391	M35930_11	M35930_11	MAL13P1.226	MAL13P1.226	hypothetical protein
																															PFN0073	N128_75	N128_75	PF14_0404	PF14_0404	hypothetical protein
																															PFN0612	N147_24	N147_24	PF14_0715	PF14_0715	hypothetical protein
																															PFL0103	L2_184	L2_184	PFL0580w	PFL0580w	DNA replication licensing factor mcm5, putative
																															PFK1214	Ks82_7	KS82_7	NULL	NULL	NULL
																															Pfa3D7|chr3_3P8.glm_230|2001.10.24|Prediction|PlasmoDB	oPFC0757	OPFC0757	PFC0930c	PFC0930c	hypothetical protein
																															Pfa3D7|chr14_1.glm_800|2001.10.24|Prediction|PlasmoDB	oPFN0279	OPFN0279	PF14_0714	PF14_0714	hypothetical protein, conserved
																															Alien4_A
																																A10325_30	A10325_30	PFA0110w	PFA0110w	ring-infected erythrocyte surface antigen precursor
																															PFK0544	Kn9335_1	KN9335_1	PFI0530c	PFI0530c	DNA primase, large subunit, putative
																																A18792_20	A18792_20	PFA0045c	PFA0045c	rifin
																															PFC0149	C427	C427	PFC0620w	PFC0615w	hypothetical protein
																															PFD0557	D65681_1	D65681_1	PFE1425c	PFE1425c	hypothetical protein
																															PFF0682	F32050_1	F32050_1	MAL8P1.113	MAL8P1.113	hypothetical protein
																															PFF1544	F60886_1	F60886_1	PF07_0027	PF07_0027	DNA-directed RNA polymerase 2 8.2 kDa polypeptide, putative
																															PFI0428	I601_1	I601_1	MAL7P1.97	MAL7P1.97	hypothetical protein
																															PFJ0523	J63_5	J63_5	PF10_0282	PF10_0282	hypothetical protein
																															PFK0850	Ks26_2	KS26_2	PF11_0122	PF11_0122	hypothetical protein
																															PFM0394	M35930_3	M35930_3	MAL13P1.229	MAL13P1.229	hypothetical protein
																															PFN0092	N129_12	N129_12	NULL	NULL	NULL
																															PFN0616	N147_6	N147_6	PF14_0711	PF14_0711	hypothetical protein, conserved
																															PFL0107	L2_190	L2_190	PFL0595c	PFL0595c	glutathione peroxidase
																															PFK0177	Kn12486_2	KN12486_2	MAL6P1.41	PFF0185c	hypothetical protein
																															Pfa3D7|chr8_000113.glm_1|2001.10.24|Prediction|PlasmoDB	oPFH0009	OPFH0009	MAL8P1.40	MAL8P1.40	RNA-binding protein, putative
																															Pfa3D7|chr12_1.glm_415|2001.10.24|Prediction|PlasmoDB	oPFL0115	OPFL0115	PFL1780w	PFL1780w	hypothetical protein
																															Alien5_80
																																A12797_1	A12797_1	PFA0345w	PFA0345w	centrin, putative
																															PFK0877	Ks2_12	KS2_12	PF11_0162	PF11_0162	falcipain-3
																																A21885_19	A21885_19	PFA0430c	PFA0430c	hypothetical protein
																															PFC0152	C430	C430	PFC0635c	PFC0635c	translation initiation factor E4, putative
																															PFE0558	E49_1	E49_1	MAL6P1.148	PFF1360w	6-pyruvoyl tetrahydropterin synthase, putative
																															PFF0688	F32132_1	F32132_1	PF08_0114	PF08_0114	hypothetical protein
																															PFF1550	F61158_1	F61158_1	PF08_0095	PF08_0095	dihydropteroate synthetase
																															PFI0433	I6033_5	I6033_5	NULL	NULL	NULL
																															PFJ0544	J687_1	J687_1	PF10_0112	PF10_0112	hypothetical protein
																															PFK0855	Ks26_3	KS26_3	NULL	NULL	NULL
																															PFM0398	M35930_8	M35930_8	MAL13P1.228	MAL13P1.228	hypothetical protein
																															PFN0095	N129_15	N129_15	PF14_0737	PF14_0737	lysophospholipase, putative
																															PFN0640	N149_7	N149_7	NULL	NULL	NULL
																															PFL0124	L2_212	L2_212	PFL0660w	PFL0660w	dynein light chain 1, putative
																															PFK0352	Kn3360_1	KN3360_1	PF13_0250	PF13_0250	G-beta repeat protein, putative
																															Pfa3D7|chrBLOB_004150.glm_4|2001.10.24|Prediction|PlasmoDB	oPFBLOB0096	OPFBLOB0096	MAL6P1.119	PFF1500c	DEAD/DEAH box ATP-dependent RNA helicase, putative
																															Pfa3D7|chr12_1.glm_421|2001.10.24|Prediction|PlasmoDB	oPFL0120	OPFL0120	PFL1805c	PFL1805c	hypothetical protein
																															Alien5_60
																															PFB0190	B52	B52	PFB0090c	PFB0090c	hypothetical protein, conserved
																															PFK1056	Ks54_1	KS54_1	PF11_0035	PF11_0035	hypothetical protein
																																A21885_5	A21885_5	PFA0415c	PFA0415c	hypothetical protein
																															PFC0155	C441	C441	PFC0670c	PFC0670c	hypothetical protein
																															PFE0563	E5027_2	E5027_2	PFE1515w	PFE1515w	hypothetical protein
																															PFF0715	F33346_1	F33346_1	PFD0400w	PFD0400w	hypothetical protein
																															PFF1559	F61856_1	F61856_1	PF08_0002	PF08_0002	hypothetical protein, conserved in P. falciparum
																															PFI0439	I6174_2	I6174_2	MAL7P1.83	MAL7P1.83	hypothetical protein
																															PFJ0550	J697_5	J697_5	PF10_0062	PF10_0062	hypothetical protein
																															PFL0017	L1_32	L1_32	PFL0045c	PFL0045c	hypothetical protein
																															PFM0401	M35935_2	M35935_2	MAL13P1.31	MAL13P1.31	hypothetical protein
																															PFN0098	N129_22	N129_22	PF14_0734	PF14_0734	hypothetical protein
																															PFN0643	N150_11	N150_11	PF14_0116	PF14_0116	hypothetical protein
																															PFJ0334	J326_1	J326_1	PF10_0242	PF10_0242	hypothetical protein
																															PFK0417	Kn46_3	KN46_3	PFL0415w	PFL0415w	acyl carrier protein, mitochondrial precursor, putative
																															Pfa3D7|chr13_1000007.glm_14|2001.10.24|Prediction|PlasmoDB	oPFM60492	OPFM60492	PF13_0223	PF13_0223	hypothetical protein, conserved
																															Pfa3D7|chr12_1.glm_597|2001.10.24|Prediction|PlasmoDB	oPFL0121	OPFL0121	PFL2530w	PFL2530w	hypothetical protein
																															Alien7_60
																															PFB0285	B92	B92	PFB0150c	PFB0150c	protein kinase, putative
																															PFK1161	Ks71_1	KS71_1	PF11_0127	PF11_0127	hypothetical protein
																																A2546_1	A2546_1	PF07_0080	PF07_0080	40S ribosomal protein S10, putative
																															PFC0158	C446	C446	PFC0685w	PFC0685w	hypothetical protein
																															PFE0569	E517_1	E517_1	NULL	NULL	NULL
																															PFF0721	F33526_1	F33526_1	MAL8P1.92	MAL8P1.92	ATPase, putative
																															PFF1588	F6265_1	F6265_1	PF07_0106	PF07_0106	hypothetical protein
																															PFI0442	I622_1	I622_1	PFI0510c	PFI0510c	hypothetical protein
																															PFJ0555	J6_12	J6_12	PF10_0309	PF10_0309	hypothetical protein
																															PFL0022	L1_43	L1_43	PFL0065w	PFL0065w	hypothetical protein
																															PFM0424	M36950_1	M36950_1	PF14_0256	PF14_0256	exosome complex exonuclease rrp41, putative
																															PFN0101	N129_36	N129_36	PF14_0731	PF14_0731	hypothetical protein
																															PFN0647	N150_19	N150_19	PF14_0112	PF14_0112	POM1, putative
																															PFJ0370	J382_10	J382_10	NULL	NULL	NULL
																															Pfa3D7|tRNA-2|2001.10.24|Prediction|PlasmoDB	tRNA-2
																															Pfa3D7|chr13_4000105.glm_1|2001.10.24|Prediction|PlasmoDB	oPFM60493	OPFM60493	PF13_0005	PF13_0005	rifin
																															Pfa3D7|chr9_1.glm_246|2001.10.24|Prediction|PlasmoDB	oPFI17714	OPFI17714	PFI1080w	PFI1080w	hypothetical protein
																															Alien7
																															PFB0018	B132	B132	PFB0220w	PFB0220w	UbiE-like methlytransferase, putative
																															PFK1183	Ks75_9	KS75_9	PF11_0044	PF11_0044	hypothetical protein
																																A26463_4	A26463_4	PFA0130c	PFA0130c	Serine/Threonine protein kinase, putative
																															PFD0373	D42243_45	D42243_45	PFD0090c	PFD0090c	hypothetical protein
																															PFE0581	E5708_1	E5708_1	PFE1120w	PFE1120w	hypothetical protein
																															PFF0725	F33675_1	F33675_1	PF13_0332	MAL13P1.313	hypothetical protein
																															PFF1600	F63057_1	F63057_1	PFL1795c	PFL1795c	hypothetical protein
																															PFI0469	I7030_1	I7030_1	NULL	NULL	NULL
																															PFJ0564	J70_5	J70_5	PF10_0124	PF10_0124	hypothetical protein
																															PFL0026	L1_48	L1_48	PFL0080c	PFL0080c	serine/threonine-protein kinase Nek1, putative
																															PFM0428	M36983_1	M36983_1	PF13_0073	PF13_0073	hypothetical protein
																															PFN0119	N130_21	N130_21	PF14_0564	PF14_0564	hypothetical protein, conserved
																															PFN0650	N150_28	N150_28	NULL	NULL	NULL
																															PFJ0399	J43_10	J43_10	PF10_0050	PF10_0050	hypothetical protein
																															Pfa3D7|chr9_1.glm_266|2001.10.24|Prediction|PlasmoDB	oPFI17632	OPFI17632	PFI1170c	PFI1170c	Thioredoxin reductase
																															Pfa3D7|chr13_3000009.glm_3|2001.10.24|Prediction|PlasmoDB	oPFM60495	OPFM60495	PF13_0155	PF13_0155	hypothetical protein
																															Pfa3D7|chr4_1.glm_72|2001.10.24|Prediction|PlasmoDB	oPFD67010	OPFD67010	PFD0235c	PFD0235c	hypothetical protein
																															Alien8_70
																															PFB0089	B319	B319	PFB0455w	PFB0455w	ribosomal L37ae protein, putative
																															PFK1225	Ks83_3	KS83_3	PF11_0435	PF11_0435	hypothetical protein
																																A31914_2	A31914_2	PFA0440w	PFA0440w	hypothetical protein
																															PFD0382	D42954_1	D42954_1	PFD1215w	PFD1215w	hypothetical protein
																															PFE0608	E714_7	E714_7	PFE0210c	PFE0210c	hypothetical protein
																															PFF0731	F33897_1	F33897_1	MAL6P1.74	PFF0350w	MYND finger protein, putative
																															PFF1607	F63326_1	F63326_1	MAL8P1.25	MAL8P1.25	hypothetical protein
																															PFI0472	I7097_1	I7097_1	NULL	NULL	NULL
																															PFK0726	Ks17_16	KS17_16	PF11_0526	PF11_0526	hypothetical protein
																															PFL0029	L1_53	L1_53	PFL0095c	PFL0095c	hypothetical protein
																															PFM0433	M37145_2	M37145_2	PF13_0154	PF13_0154	hypothetical protein
																															PFN0123	N130_28	N130_28	PF14_0561	PF14_0561	hypothetical protein
																															PFN0668	N150_62	N150_62	PF14_0095	PF14_0095	hypothetical protein
																															PFJ0428	J461_7	J461_7	PF10_0300	PF10_0300	hypothetical protein, conserved
																															Pfa3D7|chr2_11953.glm_209|2001.10.24|Prediction|PlasmoDB	oPFB0668	OPFB0668	PFB0865w	PFB0865w	small nuclear ribonucleoprotein, putative
																															Pfa3D7|chrBLOB_004035.glm_1|2001.10.24|Prediction|PlasmoDB	oPFBLOB0102	OPFBLOB0102	PFD0725c	PFD0725c	arsenical pump-driving ATPase, putative
																															Pfa3D7|chr6_000055.glm_1|2001.10.24|Prediction|PlasmoDB	oPFF72492	OPFF72492	MAL6P1.33	PFF0145w	hypothetical protein
																															Alien8_A
																															PFB0108	B364	B364	PFB0525w	PFB0525w	asparagine -- tRNA ligase, putative
																															PFK0643	Ks127_5	KS127_5	PF11_0464	PF11_0464	hypothetical protein
																																A31914_6	A31914_6	PFA0445w	PFA0445w	hypothetical protein
																															PFD0397	D45582_1	D45582_1	PF14_0772	PF14_0772	rifin
																															PFE0611	E7279_3	E7279_3	PFE1505w	PFE1505w	hypothetical protein
																															PFF0764	F35293_1	F35293_1	NULL	NULL	NULL
																															PFF1612	F63433_1	F63433_1	PFD1015c	PFD1015c	erythrocyte membrane protein 1 (PfEMP1)
																															PFI0475	I7106_1	I7106_1	PFI1345c	PFI1345c	hypothetical protein
																															PFK0729	Ks183_1	KS183_1	PF11_0231	PF11_0231	hypothetical protein
																															PFL0048	L1_89	L1_89	NULL	NULL	NULL
																															PFM0436	M37322_4	M37322_4	PF13_0295	PF13_0295	hypothetical protein
																															PFN0127	N130_35	N130_35	PF14_0557	PF14_0557	hypothetical protein
																															PFN0671	N150_66	N150_66	NULL	NULL	NULL
																															PFJ0226	J227_1	J227_1	NULL	NULL	NULL
																															Pfa3D7|chrBLOB_003856.glm_1|2001.10.24|Prediction|PlasmoDB	oPFBLOB0004	OPFBLOB0004	PFC1095w	PFC1095w	rifin (3D7-rifT3-5)
																															Pfa3D7|chr14_1.glm_488|2001.10.24|Prediction|PlasmoDB	oPFN0263	OPFN0263	PF14_0439	PF14_0439	leucine aminopeptidase, putative
																															Pfa3D7|chr11_1.glm_118|2001.10.24|Prediction|PlasmoDB	oPFK12914	OPFK12914	PF11_0109	PF11_0109	hypothetical protein
																															Alien10
																															PFB0116	B380	B380	NULL	NULL	NULL
																															PFK0658	Ks133_1	KS133_1	PF11_0061	PF11_0061	histone H4, putative
																															PFC0052	C198	C198	PFC0305w	PFC0305w	EB1 homolog, putative
																															PFD0409	D48327_1	D48327_1	PFC0825c	PFC0825c	cleavage and polyadenylation specificity factor protein, putative
																															PFE0616	E7745_1	E7745_1	NULL	NULL	NULL
																															PFF0775	F35570_2	F35570_2	MAL8P1.160	MAL8P1.160	hypothetical protein
																															PFF1654	F64738_1	F64738_1	PF07_0082	PF07_0082	hypothetical protein
																															PFI0483	I7361_3	I7361_3	PFI0695c	PFI0695c	phospholipid or glycerol acyltransferase, putative
																															PFK0733	Ks186_9	KS186_9	NULL	NULL	NULL
																															PFL0054	L1_96	L1_96	PFL0150w	PFL0150w	origin recognition complex 1 protein
																															PFM0452	M37794_2	M37794_2	MAL13P1.194	MAL13P1.194	hypothetical protein
																															PFN0131	N130_40	N130_40	PF14_0552	PF14_0552	hypothetical protein
																															PFN0674	N150_71	N150_71	PF14_0090	PF14_0090	hypothetical protein
																															PFJ0239	J232_8	J232_8	PF10_0258	PF10_0258	hypothetical protein
																															Pfa3D7|chr14_1.glm_396|2001.10.24|Prediction|PlasmoDB	oPFN0247	OPFN0247	PF14_0358	PF14_0358	41-2 protein antigen precursor
																															Pfa3D7|chr14_1.glm_272|2001.10.24|Prediction|PlasmoDB	oPFN0264	OPFN0264	PF14_0243	PF14_0243	dynein-associated protein, putative
																															Pfa3D7|chr12_1.glm_515|2001.10.24|Prediction|PlasmoDB	oPFL0127	OPFL0127	PFL2200w	PFL2200w	hypothetical protein
																															atc03
																															PFB0124	B396	B396	PFB0595w	PFB0595w	heat shock 40 kDa protein, putative
																															PFK0667	Ks139_1	KS139_1	PF11_0092	PF11_0092	hypothetical protein
																															PFC0058	C217	C217	PFC0320w	PFC0320w	hypothetical protein
																															PFD0438	D49176_65	D49176_65	NULL	NULL	NULL
																															PFE0621	E7871_1	E7871_1	PFE1605w	PFE1605w	DNAJ protein
																															PFF0781	F35756_2	F35756_2	PFE1340w	PFE1340w	transmembrane protein, putative
																															PFF1657	F64788_1	F64788_1	PF07_0028	PF07_0028	hypothetical protein
																															PFJ0441	J490_1	J490_1	PF10_0170	PF10_0170	hypothetical protein
																															PFK0736	Ks187_5	KS187_5	PF11_0323	PF11_0323	hypothetical protein
																															PFL0057	L1_99	L1_99	PFL0165c	PFL0165c	hypothetical protein
																															PFM0455	M37794_7	M37794_7	NULL	NULL	NULL
																															PFN0149	N131_17	N131_17	PF14_0135	PF14_0135	hypothetical protein
																															PFN0677	N150_76	N150_76	PF14_0088	PF14_0088	hypothetical protein
																															PFJ0284	J269_5	J269_5	PF10_0229	PF10_0229	hypothetical protein, conserved
																															Pfa3D7|chr12_1.glm_396|2001.10.24|Prediction|PlasmoDB	oPFL0005	OPFL0005	PFL1700c	PFL1700c	vacuolar-type H+-translocating inorganic pyrophosphatase
																															Pfa3D7|chr12_1.glm_399|2001.10.24|Prediction|PlasmoDB	oPFL0053	OPFL0053	PFL1715w	PFL1715w	hypothetical protein
																															Pfa3D7|chr10_1.glm_457|2001.10.24|Prediction|PlasmoDB	oPFJ12811	OPFJ12811	PF10_0383	PF10_0383	hypothetical protein, conserved
																															atc06
																															PFC0315	C9	C9	PFC0005w	PFC0005w	PfEMP1
																															PFK0683	Ks152_12	KS152_12	PF11_0157	PF11_0157	glycerol-3-phosphate dehydrogenase, putative
																															PFC0062	C228	C228	PFC0335c	PFC0335c	hypothetical protein
																															PFD0442	D49176_8	D49176_8	PFD0235c	PFD0235c	hypothetical protein
																															PFE0649	E8914_2	E8914_2	MAL6P1.258	PFF0815w	malate:quinone oxidoreductase, putative
																															PFF0787	F3575_1	F3575_1	NULL	NULL	NULL
																															PFF1666	F65043_1	F65043_1	MAL7P1.7	MAL7P1.7	RESA-like protein
																															PFJ0444	J504_4	J504_4	PF10_0275	PF10_0275	protoporphyrinogen oxidase, putative
																															PFK0762	Ks210_15	KS210_15	PF11_0236	PF11_0236	hypothetical protein
																															PFL0060	L2_101	L2_101	PFL0400w	PFL0400w	50S ribosomal protein L29, putative
																															PFM0459	M38113_2	M38113_2	PF13_0090	PF13_0090	ADP-ribosylation factor, putative
																															PFN0154	N131_3	N131_3	NULL	NULL	NULL
																															PFN0783	N157_18	N157_18	PF14_0263	PF14_0263	hypothetical protein
																															PFJ0358	J34_9	J34_9	PF10_0263	PF10_0263	hypothetical protein
																															Pfa3D7|chrBLOB_004216.glm_2|2001.10.24|Prediction|PlasmoDB	oPFBLOB0005	OPFBLOB0005	PFD0615c	PFD0615c	erythrocyte membrane protein 1 (PfEMP1)
																															Pfa3D7|chrBLOB_003618.glm_1|2001.10.24|Prediction|PlasmoDB	oPFBLOB0109	OPFBLOB0109	PFD1170c	PFD1170c	RESA-like protein, truncated
																															Pfa3D7|chrBLOB_004119.glm_1|2001.10.24|Prediction|PlasmoDB	oPFBLOB0168	OPFBLOB0168	PFI1185c	PFI1185c	hypothetical protein
																															atc09
																															PFC0314	C88	C88	PFC0135c	PFC0135c	conserved protein
																																A10325_1	A10325_1	PFA0065w	PFA0065w	hypothetical protein, conserved in P. falciparum
																															PFC0069	C238	C238	PFC0365w	PFC0365w	conserved protein, putative
																															PFD0446	D49942_3	D49942_3	PFD0100c	PFD0100c	SURFIN, surface-associated interspersed gene
																															PFE0656	E9255_1	E9255_1	PFE0235c	PFE0240c	hypothetical protein
																															PFF0818	F36648_1	F36648_1	MAL8P1.140	MAL8P1.140	methionine aminopeptidase, putative
																															PFF1669	F65167_1	F65167_1	MAL6P1.267	PFF0770c	hypothetical protein with PP2C domain
																															PFJ0448	J50_1	J50_1	PF10_0322	PF10_0322	S-adenosylmethionine decarboxylase-ornithine decarboxylase
																															PFK0767	Ks213_1	KS213_1	PF11_0290	PF11_0290	hypothetical protein
																															PFL0082	L2_146	L2_146	PFL0500w	PFL0500w	50S ribosomal protein L1, putative
																															PFM0463	M38190_1	M38190_1	MAL13P1.121	MAL13P1.121	hypothetical protein
																															PFN0157	N131_5	N131_5	PF14_0130	PF14_0130	hypothetical protein
																															PFN0795	N158_2	N158_2	PF14_0654	PF14_0654	hypothetical protein
																															PFK0117	Km799_7	KM799_7	NULL	NULL	NULL
																															Pfa3D7|chrBLOB_003819.glm_1|2001.10.24|Prediction|PlasmoDB	oPFBLOB0008	OPFBLOB0008	PFB1005w	PFB1005w	rifin
																															Pfa3D7|chr12_1.glm_393|2001.10.24|Prediction|PlasmoDB	oPFL0054	OPFL0054	PFL1680w	PFL1680w	splicing factor 3b, subunit 3, 130kD, putative
																															Pfa3D7|chr12_1.glm_377|2001.10.24|Prediction|PlasmoDB	oPFL0131	OPFL0131	PFL1610c	PFL1610c	hypothetical protein
																															null
																															PFC0007	C114	C114	PFC0165w	PFC0165w	hypothetical protein, conserved
																																A10325_20	A10325_20	PFA0095c	PFA0095c	rifin
																															PFC0092	C291	C291	PFC0455w	PFC0455w	hypothetical protein
																															PFD0449	D49942_8	D49942_8	PFD0110w	PFD0110w	normocyte-binding protein 1, pseudogene
																															PFE0659	E9299_6	E9299_6	PFE1455w	PFE1455w	sugar transporter, putative
																															PFF0822	F36721_2	F36721_2	MAL7P1.86	MAL7P1.86	transcription initiation factor iie, alpha subunit, putative
																															PFI0337	I3634_1	I3634_1	PFI0830c	PFI0830c	hypothetical protein
																															PFJ0451	J534_1	J534_1	PF10_0278	PF10_0278	hypothetical protein, conserved
																															PFK0770	Ks220_7	KS220_7	PF11_0021	PF11_0021	rifin
																															PFL0085	L2_149	L2_149	PFL0515w	PFL0515w	hypothetical protein
																															PFM0486	M38941_8	M38941_8	PF13_0351	PF13_0351	hypothetical protein
																															PFN0160	N131_54	N131_54	NULL	NULL	NULL
																															PFN0836	N163_1	N163_1	PF14_0647	PF14_0647	hypothetical protein
																															PFK0162	Kn1115_1	KN1115_1	NULL	NULL	NULL
																															Pfa3D7|chr3_3P8.glm_177|2001.10.24|Prediction|PlasmoDB	oPFC0752	OPFC0752	PFC0695w	PFC0695w	hypothetical protein
																															Pfa3D7|chrBLOB_003470.glm_1|2001.10.24|Prediction|PlasmoDB	oPFBLOB0110	OPFBLOB0110	NULL	NULL	NULL
																															Pfa3D7|chr9_1.glm_67|2001.10.24|Prediction|PlasmoDB	oPFI17717	OPFI17717	PFI0250c	PFI0250c	hypothetical protein
																															null
																															PFC0022	C137	C137	PFC0210c	PFC0210c	circumsporozoite (CS) protein
																																A10935_1	A10935_1	PFB0640c	PFB0640c	hypothetical protein, conserved
																															PFC0095	C297	C297	NULL	NULL	NULL
																															PFD0482	D56400_4	D56400_4	PF08_0107	PF08_0107	erythrocyte membrane protein 1 (PfEMP1)
																															PFE0666	E9706_1	E9706_1	MAL6P1.64	PFF0300w	RNA-binding protein, putative
																															PFF0825	F36734_1	F36734_1	NULL	NULL	NULL
																															PFI0340	I3668_1	I3668_1	PFI1150w	PFI1150w	hypothetical protein
																															PFJ0477	J53_50	J53_50	PF10_0156	PF10_0156	hypothetical protein
																															PFK0783	Ks225_1	KS225_1	PF11_0466	PF11_0466	transport protein, putative
																															PFL0089	L2_154	L2_154	PFL0525w	PFL0525w	hypothetical protein
																															PFM0491	M3928_1	M3928_1	PF13_0071	PF13_0071	hypothetical protein
																															PFN0559	N143_59	N143_59	NULL	NULL	NULL
																															PFN0841	N164_4	N164_4	PF14_0230	PF14_0230	Ribosomal protein family L5, putative
																															PFK0203	Kn1453_6	KN1453_6	NULL	NULL	NULL
																															Pfa3D7|chr2_11953.glm_37|2001.10.24|Prediction|PlasmoDB	oPFB0671	OPFB0671	PFB0150c	PFB0150c	protein kinase, putative
																															Pfa3D7|chr3_3P8.glm_129|2001.10.24|Prediction|PlasmoDB	oPFC0777	OPFC0777	NULL	NULL	NULL
																															Pfa3D7|chr14_1.glm_78|2001.10.24|Prediction|PlasmoDB	oPFN0285	OPFN0285	PF14_0067	PF14_0067	hypothetical protein
																															null
																															PFJ0545	J687_3	J687_3	PF10_0111	PF10_0111	20S proteasome beta subunit, putative
																																A12312_1	A12312_1	PFA0375c	PFA0375c	patched family protein, putative
																															PFC0099	C302	C302	PFC0470w	PFC0470w	valine -- tRNA ligase, putative
																															PFD0486	D56736_1	D56736_1	PFL1955w	PFL1955w	erythrocyte membrane protein 1 (PfEMP1)
																															PFF0025	F10660_2	F10660_2	MAL8P1.85	MAL8P1.85	hypothetical protein
																															PFF0829	F36958_1	F36958_1	MAL6P1.191	PFF1145c	protein kinase, putative
																															PFI0347	I398_3	I398_3	PF13_0320	MAL13P1.301	guanylyl cyclase
																															PFJ0482	J53_55	J53_55	PF10_0160	PF10_0160	3.8 protein
																															PFK0806	Ks245_1	KS245_1	PF11_0240	PF11_0240	dynein heavy chain, putative
																															PFL0097	L2_17	L2_17	PFL0255c	PFL0255c	uga suppressor tRNA-associated antigenic protein, putative
																															PFM0503	M40983_1	M40983_1	MAL13P1.78	MAL13P1.78	hypothetical protein
																															PFN0565	N143_76	N143_76	PF14_0175	PF14_0175	hypothetical protein
																															PFN0935	N181_4	N181_4	PF14_0236	PF14_0236	hypothetical protein
																															PFK0271	Kn2174_1	KN2174_1	MAL6P1.34	PFF0150c	hypothetical protein
																															Pfa3D7|chr2_11953.glm_11|2001.10.24|Prediction|PlasmoDB	oPFB0674	OPFB0674	PFB0030c	PFB0030c	rifin
																															Pfa3D7|chr6_000096.glm_2|2001.10.24|Prediction|PlasmoDB	oPFF72453	OPFF72453	MAL6P1.210	PFF1050w	nascent polypeptide associated complex alpha chain, putative
																															EMPTY
																															null
																															PFK0101	Km708_1	KM708_1	PF10_0037	PF10_0037	hypothetical protein
																																A14801_11	A14801_11	PFA0615w	PFA0615w	hypothetical protein
																															PFC0102	C309	C309	NULL	NULL	NULL
																															PFD0490	D5782_1	D5782_1	MAL6P1.168	PFF1260c	hypothetical protein
																															PFF0030	F10794_1	F10794_1	MAL8P1.82	MAL8P1.82	hypothetical protein
																															PFF1472	F58335_1	F58335_1	MAL7P1.21	MAL7P1.21	origin recognition complex subunit, putative
																															PFI0353	I4167_2	I4167_2	NULL	NULL	NULL
																															PFJ0485	J53_60	J53_60	NULL	NULL	NULL
																															PFK0809	Ks248_2	KS248_2	NULL	NULL	NULL
																															PFL0119	L2_203	L2_203	PFL0635c	PFL0635c	bromodomain protein, putative
																															PFM0506	M40997_1	M40997_1	PF13_0018	PF13_0018	hypothetical protein
																															PFN0576	N145_12	N145_12	PF14_0020	PF14_0020	choline kinase, putative
																															PFN0950	N185_2	N185_2	PF14_0471	PF14_0471	hypothetical protein
																															PFK0478	Kn610_1	KN610_1	PF10_0308	PF10_0308	hypothetical protein
																															Pfa3D7|chr14_1.glm_114|2001.10.24|Prediction|PlasmoDB	oPFN0248	OPFN0248	PF14_0102	PF14_0102	rhoptry-associated protein 1, RAP1
																															Pfa3D7|chr12_1.glm_42|2001.10.24|Prediction|PlasmoDB	oPFL0058	OPFL0058	PFL0120c	PFL0120c	cyclophilin, putative
																															Alien1_70
																															null
																															Dye Marker
																															PFM0294	M29681_1	M29681_1	PF13_0185	PF13_0185	histone h3, putative
																															PFB0132	B416	B416	PFB0615c	PFB0615c	hypothetical protein
																															PFD0112	D17715_16	D17715_16	PFD0580c	PFD0580c	hypothetical protein
																															PFE0315	E22930_3	E22930_3	PFE0640w	PFE0640w	hypothetical protein
																															PFF0458	F23526_2	F23526_2	MAL7P1.38	MAL7P1.38	regulator of chromosome condensation protein, putative
																															PFF1932	F960_8	F960_8	MAL7P1.151	MAL7P1.151	modification methylase-like protein, putative
																															PFJ0179	J198_2	J198_2	PF10_0273	PF10_0273	hypothetical protein
																															PFK0424	Kn4926_1	KN4926_1	PFL1935c	PFL1935c	hypothetical protein
																															PFK1117	Ks625_14	KS625_14	PF11_0425	PF11_0425	hypothetical protein
																															PFM0226	M24933_5	M24933_5	MAL13P1.248	MAL13P1.248	nucleoside diphospahte hydrolase
																															PFN0330	N134_61	N134_61	PF14_0610	PF14_0610	hypothetical protein
																															PFN0853	N165_9	N165_9	PF14_0042	PF14_0042	hypothetical protein
																																A19747_2	A19747_2	PF07_0130	PF07_0130	stevor
																															Z_5_40	Z_5_40	Z_5_40	PF13_0141	PF13_0141	Control oligonucleotide to L-lactate dehydrogenase(PF13_0141)
																															Pfa3D7|chr3_3P8.glm_61|2001.10.24|Prediction|PlasmoDB	oPFC0774	OPFC0774	PFC0195w	PFC0195w	hypothetical protein, conserved
																															Pfa3D7|chr9_1.glm_282|2001.10.24|Prediction|PlasmoDB	oPFI17692	OPFI17692	PFI1235w	PFI1235w	hypothetical protein
																															Alien3_60
																															PFE0192	E18031_6	E18031_6	PFE1050w	PFE1050w	adenosylhomocysteinase(S-adenosyl-L-homocystein e hydrolase)
																															PFM0596	M45177_9	M45177_9	PF13_0179	PF13_0179	isoleucine--tRNA ligase, putative
																															PFB0135	B424	B424	PFB0620w	PFB0620w	hypothetical protein
																															PFD0116	D17715_22	D17715_22	PFD0550c	PFD0550c	hypothetical protein
																															PFE0353	E24637_1	E24637_1	PFE1255w	PFE1255w	hypothetical protein
																															PFF0462	F23557_1	F23557_1	MAL7P1.89	MAL7P1.89	hypothetical protein, conserved
																															PFI0003	I10209_1	I10209_1	PFI1085w	PFI1085w	ubiquitin-like protein, putative
																															PFJ0185	J206_2	J206_2	PF10_0130	PF10_0130	hypothetical protein
																															PFK0462	Kn585_3	KN585_3	PFI0095c	PFI0095c	hypothetical protein
																															PFK1120	Ks637_1	KS637_1	PF11_0290	PF11_0290	hypothetical protein
																															PFM0229	M25032_3	M25032_3	MAL13P1.45	MAL13P1.45	hypothetical protein, conserved
																															PFN0333	N134_73	N134_73	PF14_0607	PF14_0607	hypothetical protein
																															PFN0877	N168_9	N168_9	NULL	NULL	NULL
																																A8010_8	A8010_8	PFA0175w	PFA0175w	hypothetical protein
																															Z_5_70	Z_5_70	Z_5_70	PF13_0141	PF13_0141	Control oligonucleotide to L-lactate dehydrogenase(PF13_0141)
																															Pfa3D7|chr4_1.glm_21|2001.10.24|Prediction|PlasmoDB	oPFD66980	OPFD66980	PFD0050w	PFD0050w	rifin
																															Pfa3D7|chr13_2000016.glm_3|2001.10.24|Prediction|PlasmoDB	oPFM60553	OPFM60553	MAL13P1.336	MAL13P1.336	hypothetical protein
																															Alien3
																															PFE0479	E29567_9	E29567_9	PFE0655w	PFE0655w	hypothetical protein
																															PFM0415	M36754_19	M36754_19	PF13_0326	PF13_0326	actin-depolymerizing factor, putative
																															PFB0138	B428	B428	PFB0630c	PFB0630c	hypothetical protein
																															PFD0121	D17715_28	D17715_28	PFD0525w	PFD0525w	hypothetical protein
																															PFE0362	E24924_1	E24924_1	NULL	NULL	NULL
																															PFF1088	F45524_1	F45524_1	PF07_0005	PF07_0005	lysophospholipases-like protein, putative
																															PFI0007	I10472_1	I10472_1	PFL2520w	PFL2520w	reticulocyte-binding protein, putative
																															PFJ0188	J212_1	J212_1	PF10_0246	PF10_0246	hypothetical protein
																															PFK0467	Kn588_3	KN588_3	NULL	NULL	NULL
																															PFK1144	Ks66_16	KS66_16	PF11_0471	PF11_0471	hypothetical protein
																															PFM0232	M2511_7	M2511_7	PF13_0061	PF13_0061	ATP synthase gamma chain, mitochondrial precursor, putative
																															PFN0336	N134_76	N134_76	PF14_0604	PF14_0604	hypothetical protein
																															PFN0882	N169_17	N169_17	PF14_0771	PF14_0771	stevor, putative
																															PFM0561	M44175_1	M44175_1	PF14_0563	PF14_0563	DEAD-box RNA helicase, putative
																															Z_5_100	Z_5_100	Z_5_100	PF13_0141	PF13_0141	Control oligonucleotide to L-lactate dehydrogenase(PF13_0141)
																															Pfa3D7|chr6_000096.glm_7|2001.10.24|Prediction|PlasmoDB	oPFF72430	OPFF72430	MAL6P1.215	PFF1025c	pyridoxine biosynthetic enzyme pdx1 homologue, putative
																															Pfa3D7|chrBLOB_003902.glm_1|2001.10.24|Prediction|PlasmoDB	oPFBLOB0189	OPFBLOB0189	NULL	NULL	NULL
																															Alien5
																															PFE0214	E18651_4	E18651_4	NULL	NULL	NULL
																															PFM0255	M26245_5	M26245_5	PF13_0318	PF13_0318	hypothetical protein, conserved
																															PFB0155	B464	B464	PFB0690w	PFB0690w	hypothetical protein
																															PFD0125	D17715_36	D17715_36	NULL	NULL	NULL
																															PFE0367	E25193_1	E25193_1	MAL6P1.205	PFF1075w	hypothetical protein, conserved
																															PFF1103	F45807_3	F45807_3	PFI0185w	PFI0185w	hypothetical protein
																															PFI0038	I1136_2	I1136_2	NULL	NULL	NULL
																															PFJ0195	J2180_1	J2180_1	PF13_0219	PF13_0219	hypothetical protein
																															PFK0476	Kn603_2	KN603_2	PFL1110c	PFL1110c	cAMP-dependent protein kinase regulatory subunit, putative
																															PFK1148	Ks66_6	KS66_6	PF11_0474	PF11_0474	hypothetical protein, conserved
																															PFM0693	M50721_5	M50721_5	MAL13P1.310	MAL13P1.310	hypothetical protein
																															PFN0340	N134_80	N134_80	NULL	NULL	NULL
																															PFN0889	N170_4	N170_4	PF14_0763	PF14_0763	hypothetical protein
																															PFM0647	M4714_1	M4714_1	PF13_0311	MAL13P1.286	hypothetical protein
																															Z_7_50	Z_7_50	Z_7_50	MAL8P1.142	MAL8P1.142	Control oligonucleotide to proteasome beta-subunit(MAL8P1.142)
																															Pfa3D7|chrBLOB_003741.glm_1|2001.10.24|Prediction|PlasmoDB	oPFBLOB0074	OPFBLOB0074	NULL	NULL	NULL
																															Pfa3D7|chr6_000083.glm_3|2001.10.24|Prediction|PlasmoDB	oPFF72515	OPFF72515	MAL6P1.129	PFF1450w	sec14-like cytosolic factor or phosphatidylinositol/phosphatidylcholine transfer protein, putative
																															Alien6_80
																															PFE0605	E714_14	E714_14	PFE0225w	PFE0225w	3-methyl-2-oxobutanoate dehydrogenase (lipoamide), putative
																															PFM0497	M40872_1	M40872_1	MAL13P1.278	MAL13P1.278	Ser/Thr protein kinase
																															PFB0159	B468	B468	PFB0710c	PFB0710c	hypothetical protein
																															PFD0143	D17715_67	D17715_67	PFD0440w	PFD0440w	hypothetical protein
																															PFE0374	E25790_1	E25790_1	MAL6P1.23	PFF0095c	hypothetical protein
																															PFF1110	F46067_3	F46067_3	PFI0925w	PFI0925w	gamma-glutamylcysteine synthetase
																															PFI0042	I11448_5	I11448_5	PFI0265c	PFI0265c	rhoptry protein, putative
																															PFJ0220	J222_7	J222_7	PF10_0320	PF10_0320	hypothetical protein
																															PFK0485	Kn657_1	KN657_1	PFL1345c	PFL1345c	hypothetical protein, conserved
																															PFK1151	Ks68_13	KS68_13	PF11_0086	PF11_0086	hypothetical protein
																															PFM0697	M51168_1	M51168_1	PF13_0114	PF13_0114	hypothetical protein
																															PFN0360	N135_22	N135_22	NULL	NULL	NULL
																															PFN0892	N171_4	N171_4	PF14_0072	PF14_0072	hypothetical protein, conserved
																															PFM0751	M55156_1	M55156_1	NULL	NULL	NULL
																															Z_7_80	Z_7_80	Z_7_80	MAL8P1.142	MAL8P1.142	Control oligonucleotide to proteasome beta-subunit(MAL8P1.142)
																															Pfa3D7|chr12_1.glm_408|2001.10.24|Prediction|PlasmoDB	oPFL0078	OPFL0078	NULL	NULL	NULL
																															Pfa3D7|chr12_1.glm_228|2001.10.24|Prediction|PlasmoDB	oPFL0162	OPFL0162	PFL1000c	PFL1000c	hypothetical protein
																															Alien6_50
																															PFF1886	F7915_1	F7915_1	MAL6P1.65	PFF0305c	ubiquitin-conjugating enzyme E2, putative
																															PFM0500	M40872_8	M40872_8	PF13_0304	PF13_0304	elongation factor 1 alpha
																															PFB0163	B476	B476	NULL	NULL	NULL
																															PFD0146	D17715_71	D17715_71	PFD0430c	PFD0430c	hypothetical protein
																															PFF0292	F18577_5	F18577_5	NULL	NULL	NULL
																															PFF1113	F46183_1	F46183_1	NULL	NULL	NULL
																															PFI0045	I11523_4	I11523_4	PFI0425w	PFI0425w	transporter, putative
																															PFJ0229	J227_6	J227_6	PF10_0244	PF10_0244	hypothetical protein
																															PFK0519	Kn819_1	KN819_1	PF10_0212	PF10_0212	hypothetical protein
																															PFK1154	Ks692_4	KS692_4	PF11_0525	PF11_0525	hypothetical protein, conserved
																															PFM0702	M5172_2	M5172_2	MAL13P1.89	MAL13P1.89	hypothetical protein
																															PFN0364	N135_6	N135_6	PF14_0642	PF14_0642	hypothetical protein
																															PFN0917	N177_5	N177_5	NULL	NULL	NULL
																															PFM0822	M59170_4	M59170_4	NULL	NULL	NULL
																															Z_8_10	Z_8_10	Z_8_10	NULL	NULL	Control oligonucleotide to histone h3(MAL6P1.248)
																															Pfa3D7|chr6_000040.glm_1|2001.10.24|Prediction|PlasmoDB	oPFF72468	OPFF72468	MAL6P1.1	PFF1595c	erythrocyte membrane protein 1 (PfEMP1)
																															Pfa3D7|chr1_2.glm_67|2001.10.24|Prediction|PlasmoDB	oPFA32039	OPFA32039	PFA0350c	PFA0350c	hypothetical protein
																															Alien7_90
																															PFF0751	F3492_1	F3492_1	PF08_0014	PF08_0014	plastid 50S ribosomal protein, putative
																															PFM0324	M31208_9	M31208_9	MAL13P1.123	MAL13P1.123	hypothetical protein
																															PFB0167	B487	B487	PFB0745w	PFB0745w	hypothetical protein
																															PFD0149	D17715_8	D17715_8	PFD0610w	PFD0610w	hypothetical protein, conserved
																															PFF0305	F19080_4	F19080_4	NULL	NULL	NULL
																															PFF1142	F4688_1	F4688_1	PFI1180w	PFI1180w	hypothetical protein
																															PFI0052	I11857_1	I11857_1	NULL	NULL	NULL
																															PFJ0233	J22_3	J22_3	PF10_0088	PF10_0088	hypothetical protein
																															PFK0525	Kn8391_1	KN8391_1	PFL1090w	PFL1090w	hypothetical protein
																															PFM0107	M17691_2	M17691_2	PF13_0187	PF13_0187	hypothetical protein
																															PFM0707	M52144_1	M52144_1	MAL13P1.59	MAL13P1.59	hypothetical protein
																															PFN0367	N135_9	N135_9	PF14_0639	PF14_0639	DNA-3-methyladenine glycosylase, putative
																															PFN0924	N181_10	N181_10	PF14_0238	PF14_0238	hypothetical protein
																															PFD0324	D37405_1	D37405_1	NULL	NULL	NULL
																															Z_8_40	Z_8_40	Z_8_40	NULL	NULL	Control oligonucleotide to histone h3(MAL6P1.248)
																															Pfa3D7|chr13_3000003.glm_2|2001.10.24|Prediction|PlasmoDB	oPFM60511	OPFM60511	PF13_0163	PF13_0163	hypothetical protein
																															Pfa3D7|chr12_1.glm_239|2001.10.24|Prediction|PlasmoDB	oPFL0163	OPFL0163	PFL1030w	PFL1030w	hypothetical protein
																															Alien9_80
																															PFF1686	F66030_3	F66030_3	PF14_0374	PF14_0374	hypothetical protein
																															PFM0658	M48629_1	M48629_1	MAL13P1.39	MAL13P1.39	hypothetical protein
																															PFB0186	B513	B513	PFB0810w	PFB0810w	hypothetical protein
																															PFD0152	D17715_85	D17715_85	PFD0415c	PFD0415c	hypothetical protein
																															PFF0309	F19190_1	F19190_1	MAL8P1.21	MAL8P1.21	hypothetical protein
																															PFF1152	F47160_1	F47160_1	MAL7P1.177	MAL7P1.177	predicted integral membrane protein, conserved in P. falciparum
																															PFI0079	I12708_1	I12708_1	PF08_0021	PF08_0021	hypothetical protein
																															PFJ0240	J232_9	J232_9	PF10_0258	PF10_0258	hypothetical protein
																															PFK0538	Kn906_1	KN906_1	PFI1830c	PFI1830c	erythrocyte membrane protein 1 (PfEMP1)
																															PFM0111	M18079_4	M18079_4	MAL13P1.119	MAL13P1.119	cAMP-specific 3',5'-cyclic phosphodiesterase 4B, putative
																															PFM0728	M53642_4	M53642_4	PF13_0263	PF13_0263	hypothetical protein
																															PFN0370	N136_14	N136_14	PF14_0252	PF14_0252	hypothetical protein
																															PFN0928	N181_17	N181_17	PF14_0241	PF14_0241	basic transcription factor 3b, putative
																															PFD0377	D42243_8	D42243_8	NULL	NULL	NULL
																															Pfa3D7|chr12_1.glm_620|2001.10.24|Prediction|PlasmoDB	oPFL0031	OPFL0031	PFL2640c	PFL2640c	rifin
																															Pfa3D7|chr4_1.glm_9|2001.10.24|Prediction|PlasmoDB	oPFD66998	OPFD66998	PFD0005w	PFD0005w	erythrocyte membrane protein 1 (PfEMP1)
																															Human|GFP Mut2|
																															Alien9_50
																															PFF1903	F8511_1	F8511_1	PFI1475w	PFI1475w	merozoite surface protein 1, precursor
																															PFM0187	M22455_1	M22455_1	PF13_0010	PF13_0010	Gbph2
																															PFB0189	B518	B518	NULL	NULL	NULL
																															PFE0210	E18550_2	E18550_2	PFE0365c	PFE0365c	hypothetical protein
																															PFF0314	F19320_4	F19320_4	MAL8P1.124	MAL8P1.124	hypothetical protein
																															PFF1156	F47255_3	F47255_3	MAL8P1.38	MAL8P1.38	hypothetical protein
																															PFI0086	I12816_1	I12816_1	PFI0165c	PFI0165c	DEAD/DEAH box helicase, putative
																															PFJ0262	J248_1	J248_1	PF10_0169	PF10_0169	phosphomannomutase, putative
																															PFK0546	Kn934_2	KN934_2	PF10_0118	PF10_0118	hypothetical protein
																															PFM0116	M18377_2	M18377_2	NULL	NULL	NULL
																															PFM0733	M53850_2	M53850_2	PF13_0275	PF13_0275	hypothetical protein
																															PFN0390	N137_31	N137_31	PF14_0669	PF14_0669	hypothetical protein
																															PFN0932	N181_23	N181_23	PF14_0243	PF14_0243	dynein-associated protein, putative
																															PFD0391	D42954_8	D42954_8	NULL	NULL	NULL
																															Pfa3D7|chr6_000040.glm_2|2001.10.24|Prediction|PlasmoDB	oPFF72421	OPFF72421	MAL6P1.1	PFF1595c	erythrocyte membrane protein 1 (PfEMP1)
																															Pfa3D7|chr12_1.glm_262|2001.10.24|Prediction|PlasmoDB	oPFL0081	OPFL0081	PFL1145w	PFL1145w	hypothetical protein, conserved
																															Human|blasticidin S-deaminase|
																															Alien10_90
																															PFF0467	F23644_4	F23644_4	MAL8P1.69	MAL8P1.69	14-3-3 protein homologue, putative
																															PFM0043	M12812_5	M12812_5	PF13_0143	PF13_0143	phosphoribosylpyrophosphate synthetase
																															PFB0193	B527	B527	PFB0820c	PFB0820c	hypothetical protein
																															PFE0215	E18651_5	E18651_5	PFE0875c	PFE0875c	hypothetical protein, conserved
																															PFF0345	F20077_1	F20077_1	NULL	NULL	NULL
																															PFF1159	F4732_2	F4732_2	MAL8P1.146	MAL8P1.146	hypothetical protein
																															PFI0089	I12932_1	I12932_1	PFI1120c	PFI1120c	hypothetical protein
																															PFJ0266	J248_4	J248_4	PF10_0168	PF10_0168	hypothetical protein
																															PFK1038	Ks510_8	KS510_8	PF11_0381	PF11_0381	subtilisin-like protease 2
																															PFM0120	M18539_2	M18539_2	MAL13P1.351	MAL13P1.351	hypothetical protein
																															PFM0738	M54370_2	M54370_2	NULL	NULL	NULL
																															PFN0394	N137_39	N137_39	PF14_0672	PF14_0672	cyclic nucleotide phosphodiesterase, putative
																															PFN0958	N187_1	N187_1	NULL	NULL	NULL
																															PFD0451	D50936_1	D50936_1	PFB0800c	PFB0800c	hypothetical protein
																															Pfa3D7|chrBLOB_004311.glm_5|2001.10.24|Prediction|PlasmoDB	oPFBLOB0051	OPFBLOB0051	PF11_0012	PF11_0012	hypothetical protein
																															Pfa3D7|chr14_1.glm_269|2001.10.24|Prediction|PlasmoDB	oPFN0273	OPFN0273	PF14_0241	PF14_0241	basic transcription factor 3b, putative
																															Operon Use Only
																															Alien10_60
																															PFF1451	F57655_3	F57655_3	PF11_0486	PF11_0486	MAEBL, putative
																															PFN0072	N128_74	N128_74	PF14_0405	PF14_0405	hypothetical protein
																															PFB0196	B532	B532	PFB0826c	PFB0826c	hypothetical protein
																															PFE0223	E1884_3	E1884_3	MAL6P1.100	PFF0480w	hypothetical protein
																															PFF0354	F20224_1	F20224_1	PF07_0090	PF07_0090	hypothetical protein
																															PFF1184	F48253_6	F48253_6	MAL7P1.89	MAL7P1.89	hypothetical protein, conserved
																															PFI0100	I13129_1	I13129_1	MAL13P1.111	MAL13P1.111	hypothetical protein
																															PFJ0271	J252_2	J252_2	PF10_0107	PF10_0107	hypothetical protein
																															PFK1041	Ks51_12	KS51_12	PF11_0217	PF11_0217	hypothetical protein
																															PFM0142	M196_6	M196_6	PF13_0342	PF13_0342	hypothetical protein
																															PFM0743	M5455_3	M5455_3	PF13_0145	MAL13P1.137	hypothetical malaria antigen
																															PFN0398	N137_44	N137_44	PF14_0674	PF14_0674	hypothetical protein
																															PFN0963	N189_1	N189_1	PF14_0232	PF14_0232	hypothetical protein, conserved
																															Y_IMX067I		Y_IMX067I	NULL	NULL	yeast control oligonucleotide
																															Pfa3D7|chr6_000052.glm_6|2001.10.24|Prediction|PlasmoDB	oPFF72422	OPFF72422	PFD1235w	PFD1235w	erythrocyte membrane protein 1 (PfEMP1)
																															Pfa3D7|chr1_2.glm_76|2001.10.24|Prediction|PlasmoDB	oPFA32036	OPFA32036	PFA0390w	PFA0390w	DNA repair exonuclease, putative
																															Operon Use Only
																															NC_000964_pheB
																															PFF0511	F25016_1	F25016_1	PFD0085c	PFD0085c	ATP-dept. acyl-coa synthetase, putative
																															PFN0088	N128_98	N128_98	PF14_0392	PF14_0392	Ser/Thr protein kinase, putative
																															PFD0038	D12635_8	D12635_8	NULL	NULL	NULL
																															PFE0227	E18877_3	E18877_3	PFE0760w	PFE0760w	hypothetical protein
																															PFF0357	F20284_1	F20284_1	NULL	NULL	NULL
																															PFF1187	F48363_3	F48363_3	MAL7P1.89	MAL7P1.89	hypothetical protein, conserved
																															PFI0124	I13978_1	I13978_1	NULL	NULL	NULL
																															PFJ0274	J2541_1	J2541_1	PFL1020w	PFL1020w	hypothetical protein
																															PFK1044	Ks51_4	KS51_4	PF11_0220	PF11_0220	hypothetical protein
																															PFM0145	M19791_1	M19791_1	MAL13P1.178	MAL13P1.178	hypothetical protein
																															PFM0765	M55888_4	M55888_4	MAL13P1.216	MAL13P1.216	DNA helicase, putative
																															PFN0402	N137_52	N137_52	NULL	NULL	NULL
																															PFN0966	N189_6	N189_6	NULL	NULL	NULL
																															Y_IPX278I		Y_IPX278I	NULL	NULL	yeast control oligonucleotide
																															Pfa3D7|chr13_2000035.glm_3|2001.10.24|Prediction|PlasmoDB	oPFM60476	OPFM60476	PF13_0316	PF13_0316	40S ribosomal protein S13
																															Pfa3D7|chr7_000007.glm_2|2001.10.24|Prediction|PlasmoDB	oPFG0042	OPFG0042	PFI0165c	PFI0165c	DEAD/DEAH box helicase, putative
																															EMPTY
																															NC_000964_yabQ
																															PFF1079	F45342_2	F45342_2	PFE0840c	PFE0840c	hypothetical protein
																															PFN0126	N130_31	N130_31	PF14_0558	PF14_0558	hypothetical protein
																															PFD0047	D13582_1	D13582_1	MAL6P1.54	PFF0250w	RNA binding protein, putative
																															PFE0249	E19870_1	E19870_1	PFE1440c	PFE1440c	hypothetical protein
																															PFF0361	F20385_2	F20385_2	MAL7P1.134	MAL7P1.134	hypothetical protein
																															PFF1190	F48424_2	F48424_2	MAL7P1.134	MAL7P1.134	hypothetical protein
																															PFI0127	I14125_1	I14125_1	PFL1030w	PFL1030w	hypothetical protein
																															PFK0357	Kn3479_1	KN3479_1	PFL2240w	PFL2240w	hypothetical protein
																															PFK1047	Ks51_9	KS51_9	PF11_0218	PF11_0218	hypothetical protein
																															PFM0152	M20060_1	M20060_1	MAL13P1.105	MAL13P1.105	hypothetical protein
																															PFM0771	M55949_1	M55949_1	PF13_0115	PF13_0115	frameshifted ebl1, pseudogene
																															PFN0420	N138_29	N138_29	PF14_0284	PF14_0284	hypothetical protein
																															PFN0975	N236_1	N236_1	NULL	NULL	NULL
																															Y_ILX005I		Y_ILX005I	NULL	NULL	yeast control oligonucleotide
																															Pfa3D7|chr7_000018.glm_10|2001.10.24|Prediction|PlasmoDB	oPFG0015	OPFG0015	PFB0035c	PFB0035c	rifin
																															Pfa3D7|chr10_1.glm_243|2001.10.24|Prediction|PlasmoDB	oPFJ12806	OPFJ12806	PF10_0195	PF10_0195	hypothetical protein
																															EMPTY
																															NC_000964_ybaS
																															PFF1637	F64125_2	F64125_2	PFE0520c	PFE0520c	topoisomerase I
																															PFN0144	N130_60	N130_60	PF14_0541	PF14_0541	V-type H(+)-translocating pyrophosphatase, putative
																															PFD0055	D15909_10	D15909_10	PFD1145c	PFD1145c	hypothetical protein
																															PFE0254	E20260_6	E20260_6	NULL	NULL	NULL
																															PFF0380	F20989_1	F20989_1	PFE0630c	PFE0630c	orotate phosphoribosyltransferase, putative
																															PFF1194	F48446_2	F48446_2	PF07_0087	PF07_0087	hypothetical protein
																															PFI0131	I1431_1	I1431_1	PF07_0074	PF07_0074	hypothetical protein
																															PFK0370	Kn3690_3	KN3690_3	PFL1395c	PFL1395c	hypothetical protein
																															PFK1074	Ks56_11	KS56_11	PF11_0480	PF11_0480	hypothetical protein
																															PFM0155	M20208_1	M20208_1	PF13_0188	PF13_0188	hypothetical protein
																															PFM0780	M56462_2	M56462_2	NULL	NULL	NULL
																															PFN0426	N138_35	N138_35	PF14_0289	PF14_0289	ribosomal protein L17, putative
																															PFF1893	F8058_1	F8058_1	PFD1175w	PFD1175w	Plasmodium falciparum trophozoite antigen r45-like protein
																															Z_1_20	Z_1_20	Z_1_20	NULL	NULL	Control oligonucleotide to falcipain 2 precursor(PF11_0165)
																															Pfa3D7|chr12_1.glm_485|2001.10.24|Prediction|PlasmoDB	oPFL0035	OPFL0035	PFL2055w	PFL2055w	40S ribosomal protein S17, putative
																															Pfa3D7|chr7_000005.glm_1|2001.10.24|Prediction|PlasmoDB	oPFG0044	OPFG0044	MAL7P1.12	MAL7P1.12	erythrocyte membrane-associated antigen
																															EMPTY
																															NC_000964_ycxA
																															PFF0616	F29467_4	F29467_4	PFE0635c	PFE0635c	hypothetical protein
																															PFB0094	B325	B325	PFB0470w	PFB0470w	hypothetical protein
																															PFD0059	D15909_8	D15909_8	PFD1140w	PFD1140w	hypothetical protein
																															PFE0260	E20360_12	E20360_12	PFE0015c	PFE0015c	RIF pseudogene, RIFIN pseudogene
																															PFF0390	F21506_2	F21506_2	MAL8P1.131	MAL8P1.131	Gas41 homologue, putative
																															PFF1220	F49665_1	F49665_1	PFI0300w	PFI0300w	developmental protein, putative
																															PFI0138	I14440_1	I14440_1	PFI0030c	PFI0030c	rifin
																															PFK0373	Kn3698_4	KN3698_4	NULL	NULL	NULL
																															PFK1077	Ks56_17	KS56_17	PF11_0482	PF11_0482	hypothetical protein
																															PFM0179	M22143_2	M22143_2	NULL	NULL	NULL
																															PFM0783	M56512_18	M56512_18	PF13_0320	MAL13P1.301	guanylyl cyclase
																															PFN0429	N138_39	N138_39	PF14_0292	PF14_0292	hypothetical protein, conserved
																															PFB0245	B617	B617	PFB0972w	PFB0972w	hypothetical protein
																															Z_2_70	Z_2_70	Z_2_70	PFL2215w	PFL2215w	Control oligonucleotide to actin(PFL2215w)
																															Pfa3D7|chrBLOB_003716.glm_1|2001.10.24|Prediction|PlasmoDB	oPFBLOB0057	OPFBLOB0057	PF10_0374	PF10_0374	gene 11-1 protein precursor
																															Pfa3D7|chr13_1000030.glm_7|2001.10.24|Prediction|PlasmoDB	oPFM60512	OPFM60512	MAL13P1.243	MAL13P1.243	elongation factor Tu, putative
																															EMPTY
																															null
																															PFF1826	F71130_4	F71130_4	PFE0840c	PFE0840c	hypothetical protein
																															PFB0097	B328	B328	PFB0480w	PFB0480w	syntaxin, putative
																															PFD0079	D16785_4	D16785_4	PFD1110w	PFD1110w	hypothetical protein
																															PFE0266	E20424_2	E20424_2	MAL6P1.147	PFF1365c	hypothetical protein
																															PFF0401	F21821_1	F21821_1	MAL7P1.15	MAL7P1.15	hypothetical protein
																															PFF1224	F49857_1	F49857_1	MAL7P1.73	MAL7P1.73	calcium/calmodulin-dependent protein kinase, putative
																															PFJ0122	J167_5	J167_5	NULL	NULL	NULL
																															PFK0377	Kn3771_1	KN3771_1	PFL1775c	PFL1775c	hypothetical protein, conserved
																															PFK1080	Ks56_23	KS56_23	PF11_0484	PF11_0484	hypothetical protein
																															PFM0183	M22193_4	M22193_4	MAL13P1.309	MAL13P1.309	hypothetical protein
																															PFM0809	M58416_1	M58416_1	MAL13P1.316	MAL13P1.316	hypothetical protein
																															PFN0432	N138_44	N138_44	NULL	NULL	NULL
																															PFB0263	B648	B648	PFB1040w	PFB1040w	rifin
																															Z_2_100	Z_2_100	Z_2_100	PFL2215w	PFL2215w	Control oligonucleotide to actin(PFL2215w)
																															Pfa3D7|chrBLOB_004259.glm_1|2001.10.24|Prediction|PlasmoDB	oPFBLOB0065	OPFBLOB0065	PF08_0003	PF08_0003	tryptophan/threonine-rich antigen
																															Pfa3D7|chr9_3.glm_14|2001.10.24|Prediction|PlasmoDB	oPFI17686	OPFI17686	PFI1795c	PFI1795c	hypothetical protein
																															EMPTY
																															null
																															PFF0425	F22447_17	F22447_17	PFE0040c	PFE0040c	Mature parasite-infected erythrocyte surface antigen (MESA) or PfEMP2
																															PFB0100	B343	B343	PFB0490c	PFB0490c	hypothetical protein
																															PFD0084	D16785_8	D16785_8	PFD1100c	PFD1100c	hypothetical protein
																															PFE0293	E22156_1	E22156_1	PFE1355c	PFE1355c	ubiquitin carboxyl-terminal hydrolase, putative
																															PFF0405	F21902_6	F21902_6	MAL8P1.103	MAL8P1.103	hypothetical protein, conserved
																															PFF1234	F50107_1	F50107_1	PFA0380w	PFA0380w	serine/threonine protein kinase, putative
																															PFJ0127	J170_10	J170_10	PF10_0268	PF10_0268	merozoite capping protein 1
																															PFK0408	Kn4447_1	KN4447_1	NULL	NULL	NULL
																															PFK1083	Ks56_27	KS56_27	NULL	NULL	NULL
																															PFM0186	M22451_2	M22451_2	MAL13P1.350	MAL13P1.350	hypothetical protein
																															PFM0816	M58847_3	M58847_3	PF13_0024	PF13_0024	hypothetical protein
																															PFN0839	N163_7	N163_7	PF14_0648	PF14_0648	hypothetical protein
																															PFC0004	C11	C11	PFC0010c	PFC0010c	rifin
																															Z_3_30	Z_3_30	Z_3_30	NULL	NULL	Control oligonucleotide to Pfmdr multidrug resistance protein(PFE1150w)
																															Pfa3D7|chr9_3.glm_23|2001.10.24|Prediction|PlasmoDB	oPFI17642	OPFI17642	NULL	NULL	NULL
																															Pfa3D7|chrBLOB_003600.glm_1|2001.10.24|Prediction|PlasmoDB	oPFBLOB0140	OPFBLOB0140	PF10_0214	PF10_0214	hypothetical protein
																															EMPTY
																															null
																															PFM0802	M5804_3	M5804_3	MAL13P1.96	MAL13P1.96	chromosome segregation protein, putative
																															PFB0105	B361	B361	PFB0510w	PFB0510w	hypothetical protein
																															PFD0087	D17715_10	D17715_10	PFD0605c	PFD0605c	hypothetical protein
																															PFE0300	E22471_1	E22471_1	MAL6P1.175	PFF1225c	DNA polymerase 1, putative
																															PFF0440	F22946_1	F22946_1	PFI0815c	PFI0815c	hypothetical protein, conserved
																															PFF1238	F50580_1	F50580_1	PF08_0084	PF08_0084	hypothetical protein
																															PFJ0137	J171_6	J171_6	PF10_0390	PF10_0390	hypothetical protein, conserved in P. falciparum
																															PFK0411	Kn459_1	KN459_1	PFL1580w	PFL1580w	hypothetical protein
																															PFK1110	Ks624_12	KS624_12	PF11_0316	PF11_0316	hypothetical protein
																															PFM0194	M22760_1	M22760_1	PF14_0672	PF14_0672	cyclic nucleotide phosphodiesterase, putative
																															PFM0820	M5894_7	M5894_7	MAL13P1.201	MAL13P1.201	hypothetical protein
																															PFN0845	N165_10	N165_10	PF14_0043	PF14_0043	hypothetical protein
																																A14801_28	A14801_28	NULL	NULL	NULL
																															Z_3_60	Z_3_60	Z_3_60	PFE1150w	PFE1150w	Control oligonucleotide to Pfmdr multidrug resistance protein(PFE1150w)
																															Pfa3D7|chr1_2.glm_147|2001.10.24|Prediction|PlasmoDB	oPFA32031	OPFA32031	PFA0705c	PFA0705c	STEVOR pseudogene putative
																															Pfa3D7|chr14_1.glm_305|2001.10.24|Prediction|PlasmoDB	oPFN0276	OPFN0276	PF14_0277	PF14_0277	coatamer protein, beta subunit, putative
																															Alien2_50
																															null
																															PFM0492	M3928_2	M3928_2	PF13_0070	PF13_0070	branched-chain alpha keto-acid dehydrogenase, putative
																															PFB0128	B405	B405	PFB0610c	PFB0610c	hypothetical protein
																															PFD0093	D17715_11	D17715_11	PFD0600c	PFD0600c	ribosomal protein, putative
																															PFE0309	E2283_4	E2283_4	PFE0130c	PFE0130c	hypothetical protein
																															PFF0448	F23172_1	F23172_1	PF08_0008	PF08_0008	hypothetical protein
																															PFF1927	F960_2	F960_2	NULL	NULL	NULL
																															PFJ0151	J181_4	J181_4	PF10_0117	PF10_0117	hypothetical protein
																															PFK0415	Kn4670_1	KN4670_1	PFL2605w	PFL2605w	rifin
																															PFK1114	Ks624_8	KS624_8	PF11_0316	PF11_0316	hypothetical protein
																															PFM0218	M24561_3	M24561_3	MAL13P1.144	MAL13P1.144	hypothetical protein
																															PFM0827	M59497_3	M59497_3	MAL13P1.334	MAL13P1.334	hypothetical protein
																															PFN0848	N165_16	N165_16	PF14_0045	PF14_0045	hypothetical protein
																																A18792_17	A18792_17	PFA0030c	PFA0030c	rifin
																															Z_5_10	Z_5_10	Z_5_10	NULL	NULL	Control oligonucleotide to L-lactate dehydrogenase(PF13_0141)
																															Pfa3D7|chrBLOB_003304.glm_1|2001.10.24|Prediction|PlasmoDB	oPFBLOB0069	OPFBLOB0069	PF08_0076	PF08_0076	40S ribosomal protein S16, putative
																															Pfa3D7|chr4_3.glm_46|2001.10.24|Prediction|PlasmoDB	oPFD67002	OPFD67002	PFD1235w	PFD1235w	erythrocyte membrane protein 1 (PfEMP1)
																															Alien3_90
																															null
																															Dye Marker
																															PFK1028	Ks509_2	KS509_2	PF11_0183	PF11_0183	GTP-binding nuclear protein ran/tc4
																																A8784_7	A8784_7	PFA0685c	PFA0685c	hypothetical protein, conserved in P. falciparum
																															PFC0261	C677	C677	NULL	NULL	NULL
																															PFE0150	E16122_4	E16122_4	NULL	NULL	NULL
																															PFF0259	F17545_3	F17545_3	MAL7P1.62	MAL7P1.61	erythrocyte membrane protein 1 (PfEMP1) pseudogene
																															PFF1735	F67874_1	F67874_1	MAL6P1.147	PFF1365c	hypothetical protein
																															PFJ0003	J1011_1	J1011_1	NULL	NULL	NULL
																															PFK0160	Kn1106_5	KN1106_5	PFL2245w	PFL2245w	hypothetical protein
																															PFK0979	Ks44_3	KS44_3	PF11_0350	PF11_0350	hypothetical protein
																															PFM0077	M15752_2	M15752_2	MAL13P1.238	MAL13P1.238	hypothetical protein
																															PFN0200	N132_166	N132_166	PF14_0331	PF14_0331	cytochrome c oxidase assembly protein, putative
																															PFN0728	N152_18	N152_18	NULL	NULL	NULL
																															PFF0471	F23789_1	F23789_1	PFD0380c	PFD0380c	hypothetical protein
																															EMPTY
																															Pfa3D7|chrBLOB_004124.glm_1|2001.10.24|Prediction|PlasmoDB	oPFBLOB0038	OPFBLOB0038	MAL7P1.5	MAL7P1.5	hypothetical protein, conserved in P. falciparum
																															Pfa3D7|chr6_000024.glm_5|2001.10.24|Prediction|PlasmoDB	oPFF72466	OPFF72466	MAL6P1.252	PFF0845c	erythrocyte membrane protein 1 (PfEMP1)
																															Alien3_60
																															PFC0187	C515	C515	PFC0775w	PFC0775w	40S ribosomal protein S11, putative
																															PFK1050	Ks533_4	KS533_4	PF11_0342	PF11_0342	hypothetical protein
																															PFB0002	B102	B102	PFB0176c	PFB0176c	hypothetical protein
																															PFC0267	C688	C688	PFC1045c	PFC1045c	hypothetical protein
																															PFE0173	E17352_2	E17352_2	PFL2580w	PFL2580w	RIFIN, pseudogene
																															PFF0263	F1761_1	F1761_1	PF08_0032	PF08_0032	hypothetical protein
																															PFF1741	F68157_1	F68157_1	MAL6P1.29	PFF0125c	hypothetical protein
																															PFJ0008	J104_1	J104_1	PF10_0379	PF10_0379	phospholipase, putative
																															PFK0207	Kn1470_1	KN1470_1	PFL1155w	PFL1155w	GTP cyclohydrolase I
																															PFK0982	Ks453_5	KS453_5	PF11_0281	PF11_0281	hypothetical protein
																															PFM0081	M1595_2	M1595_2	PF13_0076	PF13_0076	hypothetical protein
																															PFN0206	N132_174	N132_174	NULL	NULL	NULL
																															PFN0747	N155_11	N155_11	PF14_0025	PF14_0025	proteosome subunit, putative
																															PFF0570	F27352_2	F27352_2	PFB0720c	PFB0720c	hypothetical protein, conserved
																															EMPTY
																															Pfa3D7|chr8_000177.glm_8|2001.10.24|Prediction|PlasmoDB	oPFH0001	OPFH0001	PF08_0106	PF08_0106	erythrocyte membrane protein 1 (PfEMP1)
																															Pfa3D7|chr13_2000006.glm_9|2001.10.24|Prediction|PlasmoDB	oPFM60539	OPFM60539	PF13_0288	PF13_0288	hypothetical protein
																															Alien3
																															PFC0209	C565	C565	NULL	NULL	NULL
																															PFK0579	Ks1032_1	KS1032_1	PF11_0097	PF11_0097	succinyl-CoA synthetase alpha subunit, putative
																															PFB0007	B112	B112	PFB0185w	PFB0185w	hypothetical protein, conserved
																															PFC0270	C693	C693	PFC1050w	PFC1050w	hypothetical protein
																															PFE0180	E17645_1	E17645_1	PFE1295c	PFE1295c	hypothetical protein
																															PFF0885	F39907_1	F39907_1	NULL	NULL	NULL
																															PFF1746	F68446_1	F68446_1	PF08_0142	PF08_0142	erythrocyte membrane protein 1 (PfEMP1)
																															PFJ0011	J106_11	J106_11	PF10_0214	PF10_0214	hypothetical protein
																															PFK0216	Kn1621_1	KN1621_1	PFL1930w	PFL1930w	hypothetical protein
																															PFK1001	Ks48_12	KS48_12	PF11_0515	PF11_0515	rifin
																															PFM0086	M16281_2	M16281_2	MAL13P1.28	MAL13P1.28	hypothetical protein
																															PFN0212	N132_184	N132_184	PF14_0321	PF14_0321	ABC transporter, putative
																															PFN0751	N155_15	N155_15	PF14_0028	PF14_0028	hypothetical protein, conserved
																															PFF0973	F42564_1	F42564_1	PFE1295c	PFE1295c	hypothetical protein
																															EMPTY
																															Pfa3D7|chr12_1.glm_401|2001.10.24|Prediction|PlasmoDB	oPFL0029	OPFL0029	PFL1725w	PFL1725w	ATP synthase beta chain, mitochondrial precursor, putative
																															Pfa3D7|chr9_1.glm_347|2001.10.24|Prediction|PlasmoDB	oPFI17722	OPFI17722	PFI1485c	PFI1485c	diacylglycerol kinase, putative
																															Alien5
																															PFC0230	C611	C611	PFC0920w	PFC0920w	histone H2A variant, putative
																															PFM0526	M42736_1	M42736_1	PF13_0019	PF13_0019	sodium/hydrogen exchanger, putative
																															PFB0024	B144	B144	PFB0235w	PFB0235w	hypothetical protein
																															PFC0274	C700	C700	PFC1065w	PFC1065w	hypothetical protein
																															PFE0183	E17649_1	E17649_1	PFE1185w	PFE1185w	transporter, putative
																															PFF0893	F40493_1	F40493_1	PF08_0079	PF08_0079	hypothetical protein
																															PFF1783	F69867_2	F69867_2	PF07_0013	PF07_0013	hypothetical protein
																															PFJ0014	J106_9	J106_9	PF10_0214	PF10_0214	hypothetical protein
																															PFK0231	Kn1714_2	KN1714_2	PFL1265c	PFL1265c	hypothetical protein
																															PFK1005	Ks48_3	KS48_3	PF11_0518	PF11_0518	RIFIN pseudogene
																															PFM0551	M43799_11	M43799_11	PF13_0138	PF13_0138	hypothetical protein, conserved
																															PFN0216	N132_19	N132_19	PF14_0384	PF14_0384	hypothetical protein
																															PFN0755	N155_23	N155_23	PF14_0030	PF14_0030	hypothetical protein
																															PFF1024	F4422_1	F4422_1	NULL	NULL	NULL
																															EMPTY
																															Pfa3D7|chrBLOB_003556.glm_1|2001.10.24|Prediction|PlasmoDB	oPFBLOB0041	OPFBLOB0041	NULL	NULL	NULL
																															Pfa3D7|chr7_000010.glm_2|2001.10.24|Prediction|PlasmoDB	oPFG0055	OPFG0055	PF07_0106	PF07_0106	hypothetical protein
																															Alien6_80
																															PFC0247	C649	C649	PFC0975c	PFC0975c	PFCYP19, cyclophilin, peptidyl-prolyl cis-trans isomerase
																															PFM0747	M54626_3	M54626_3	MAL13P1.190	MAL13P1.190	proteasome regulatory component, putative
																															PFB0027	B148	B148	NULL	NULL	NULL
																															PFC0313	C87	C87	PFC0130c	PFC0130c	hypothetical protein, conserved
																															PFE0190	E18031_2	E18031_2	PFE1060c	PFE1060c	hypothetical protein
																															PFF0899	F40758_1	F40758_1	NULL	NULL	NULL
																															PFF1787	F69951_2	F69951_2	PF08_0081	PF08_0081	hypothetical protein
																															PFJ0034	J116_7	J116_7	PF10_0346	PF10_0346	merozoite Surface protein 6, MSP6
																															PFK0242	Kn1891_5	KN1891_5	NULL	NULL	NULL
																															PFK1008	Ks497_1	KS497_1	PF11_0256	PF11_0256	pyruvate dehydrogenase E1 component, alpha subunit, putative
																															PFM0554	M43799_2	M43799_2	PF13_0139	PF13_0139	hypothetical protein
																															PFN0241	N132_73	N132_73	PF14_0367	PF14_0367	hypothetical protein
																															PFN0759	N155_3	N155_3	PF14_0022	PF14_0022	exopolyphosphatase, putative
																															PFF1104	F45814_1	F45814_1	PF11_0012	PF11_0012	hypothetical protein
																															EMPTY
																															Pfa3D7|chr13_4000109.glm_4|2001.10.24|Prediction|PlasmoDB	oPFM60503	OPFM60503	PF13_0118	PF13_0118	hypothetical protein
																															Pfa3D7|chr6_000072.glm_3|2001.10.24|Prediction|PlasmoDB	oPFF72500	OPFF72500	MAL6P1.30	PFF0130c	hypothetical protein
																															Alien6_50
																															PFD0266	D33539_37	D33539_37	PFD0770c	PFD0770c	ribosomal protein l15, putative
																															PFM0133	M19188_2	M19188_2	MAL13P1.209	MAL13P1.209	60S ribosomal subunit porotein L18, putative
																															PFB0031	B16	B16	PFB0025c	PFB0025c	stevor, putative
																															PFD0006	D10455_2	D10455_2	PFD1185w	PFD1185w	hypothetical protein
																															PFF0091	F12694_1	F12694_1	PF07_0085	PF07_0085	ferrodoxin reductase-like protein
																															PFF0902	F4077_3	F4077_3	NULL	NULL	NULL
																															PFF1800	F7015_1	F7015_1	PF07_0030	PF07_0030	heat shock protein 86 family protein
																															PFJ0040	J120_14	J120_14	PF10_0038	PF10_0038	ribosomal protein S20e, putative
																															PFK0273	Kn2175_2	KN2175_2	PFL2645c	PFL2645c	rifin
																															PFK1015	Ks4_15	KS4_15	PF11_0014	PF11_0014	hypothetical protein
																															PFM0557	M43799_8	M43799_8	MAL13P1.134	MAL13P1.134	helicase, putative
																															PFN0247	N132_97	N132_97	PF14_0362	PF14_0362	hypothetical protein
																															PFN0777	N157_10	N157_10	PF14_0257	PF14_0257	hypothetical protein, conserved
																															PFF1153	F47237_2	F47237_2	NULL	NULL	NULL
																															EMPTY
																															Pfa3D7|chrBLOB_003896.glm_1|2001.10.24|Prediction|PlasmoDB	oPFBLOB0119	OPFBLOB0119	PFI1670c	PFI1670c	vacuolar ATP synthase subunit E, putative
																															Pfa3D7|chr9_1.glm_153|2001.10.24|Prediction|PlasmoDB	oPFI17727	OPFI17727	PFI0640c	PFI0640c	hypothetical protein
																															Alien7_90
																															PFD0284	D33539_76	D33539_76	PFD0830w	PFD0830w	bifunctional dihydrofolate reductase-thymidylate synthase
																															PFM0238	M25771_1	M25771_1	PF14_0541	PF14_0541	V-type H(+)-translocating pyrophosphatase, putative
																															PFB0035	B170	B170	PFB0265c	PFB0265c	DNA repair endonuclease, putative
																															PFD0011	D11687_1	D11687_1	MAL7P1.12	MAL7P1.12	erythrocyte membrane-associated antigen
																															PFF0099	F13307_1	F13307_1	MAL6P1.299	PFF0615c	Plasmodium falciparum membrane protein pf12 precursor
																															PFF0935	F42062_1	F42062_1	MAL7P1.25	MAL7P1.25	hypothetical protein
																															PFF1807	F70599_1	F70599_1	MAL8P1.157	MAL8P1.157	hypothetical protein
																															PFJ0044	J120_5	J120_5	NULL	NULL	NULL
																															PFK0280	Kn226_1	KN226_1	PFI0160w	PFI0160w	hypothetical protein
																															PFL0169	L2_51	L2_51	PFL0305c	PFL0305c	hypothetical protein
																															PFM0560	M43941_2	M43941_2	MAL13P1.346	MAL13P1.346	DNA repair endonuclease
																															PFN0250	N133_13	N133_13	PF14_0696	PF14_0696	hypothetical protein
																															PFN0780	N157_13	N157_13	PF14_0261	PF14_0261	proliferation-associated protein 2g4, putative
																															PFF1366	F54828_9	F54828_9	PFE1180c	PFE1180c	hypothetical protein
																															EMPTY
																															Pfa3D7|chr6_000089.glm_1|2001.10.24|Prediction|PlasmoDB	oPFF72455	OPFF72455	NULL	NULL	NULL
																															Pfa3D7|chr6_000051.glm_16|2001.10.24|Prediction|PlasmoDB	oPFF72503	OPFF72503	MAL6P1.169	PFF1255w	hypothetical protein
																															Alien9_80
																															PFD0247	D33539_108	D33539_108	PFD0870w	PFD0870w	hypothetical protein
																															PFM0358	M33871_2	M33871_2	MAL13P1.337	MAL13P1.337	Skp1 family protein, putative
																															PFB0063	B262	B262	PFB0365w	PFB0365w	hypothetical protein, conserved
																															PFD0020	D12635_20	D12635_20	PFD0920w	PFD0920w	hypothetical protein
																															PFF0109	F13503_1	F13503_1	MAL6P1.211	PFF1045w	hypothetical protein, conserved
																															PFF0942	F42072_1	F42072_1	MAL6P1.43	PFF0195c	hypothetical protein
																															PFF1825	F71130_3	F71130_3	PFE0835w	PFE0835w	ubiquitin carboxyl-terminal hydrolase 2, putative
																															PFJ0047	J120_9	J120_9	PF10_0035	PF10_0035	hypothetical protein
																															PFK0291	Kn2445_1	KN2445_1	PFI0805w	PFI0805w	hypothetical protein
																															PFL0173	L2_58	L2_58	PFL0320w	PFL0320w	hypothetical protein
																															PFM0587	M45177_16	M45177_16	MAL13P1.170	MAL13P1.170	hypothetical protein
																															PFN0254	N133_26	N133_26	NULL	NULL	NULL
																															PFN0784	N157_23	N157_23	PF14_0263	PF14_0263	hypothetical protein
																															PFF1427	F56710_2	F56710_2	NULL	NULL	NULL
																															Pfa3D7|chrBLOB_004139.glm_1|2001.10.24|Prediction|PlasmoDB	oPFBLOB0020	OPFBLOB0020	PFE0120c	PFE0120c	merozoite Surface Protein 8, MSP8
																															Pfa3D7|chr12_1.glm_553|2001.10.24|Prediction|PlasmoDB	oPFL0062	OPFL0062	PFL2325c	PFL2325c	P. falciparum homologue of Drosophila nmda1 protein, putative
																															Pfa3D7|chr13_4000085.glm_3|2001.10.24|Prediction|PlasmoDB	oPFM60541	OPFM60541	PF13_0017	PF13_0017	hypothetical protein
																															Alien9_50
																															PFD0427	D49176_36	D49176_36	PFD0285c	PFD0285c	lysine decarboxylase, putative
																															PFM0220	M24602_1	M24602_1	PF13_0203	PF13_0203	hypothetical protein
																															PFB0067	B267	B267	NULL	NULL	NULL
																															PFE0029	E11202_1	E11202_1	PFE0570w	PFE0570w	hypothetical protein
																															PFF0113	F13735_1	F13735_1	MAL8P1.56	MAL8P1.56	hypothetical protein
																															PFF0965	F4218_1	F4218_1	MAL7P1.164	MAL7P1.164	adapter-related protein, putative
																															PFF1832	F71182_3	F71182_3	MAL7P1.19	MAL7P1.19	hypothetical protein
																															PFJ0078	J151_11	J151_11	PF10_0289	PF10_0289	adenosine deaminase, putative
																															PFK0306	Kn2715_3	KN2715_3	PFL2380c	PFL2380c	hypothetical protein
																															PFL0178	L2_64	L2_64	PFL0345w	PFL0345w	hypothetical protein
																															PFM0590	M45177_20	M45177_20	PF13_0173	PF13_0173	hypothetical protein
																															PFN0271	N133_57	N133_57	NULL	NULL	NULL
																															PFN0790	N157_45	N157_45	PF14_0269	PF14_0269	hypothetical protein, conserved
																															PFF1452	F57661_1	F57661_1	PFD0840w	PFD0840w	hypothetical protein
																															Pfa3D7|chr3_3P8.glm_215|2001.10.24|Prediction|PlasmoDB	oPFC0764	OPFC0764	PFC0865w	PFC0865w	RNA-binding protein, putative
																															Pfa3D7|chr10_1.glm_135|2001.10.24|Prediction|PlasmoDB	oPFJ12800	OPFJ12800	PF10_0107	PF10_0107	hypothetical protein
																															Pfa3D7|chr12_1.glm_541|2001.10.24|Prediction|PlasmoDB	oPFL0146	OPFL0146	PFL2285c	PFL2285c	hypothetical protein
																															Alien10_90
																															PFD0346	D4043_3	D4043_3	PFD0985w	PFD0985w	hypothetical protein
																															PFM0776	M56268_1	M56268_1	PF13_0121	PF13_0121	dihydrolipoamide succinyltransferase, putative
																															PFB0072	B277	B277	PFB0395w	PFB0395w	hypothetical protein
																															PFE0035	E11579_1	E11579_1	PFE1640w	PFE1640w	erythrocyte membrane protein 1 (PfEMP1), truncated
																															PFF0134	F14326_1	F14326_1	MAL6P1.147	PFF1365c	hypothetical protein
																															PFF0970	F42543_3	F42543_3	PFE0290c	PFE0290c	hypothetical protein
																															PFF1836	F713_1	F713_1	MAL7P1.30	MAL7P1.30	hypothetical protein
																															PFJ0081	J151_5	J151_5	PF10_0286	PF10_0286	hypothetical protein
																															PFK0901	Ks32_1	KS32_1	NULL	NULL	NULL
																															PFL0182	L2_72	L2_72	PFL0355c	PFL0355c	hypothetical protein
																															PFM0594	M45177_7	M45177_7	NULL	NULL	NULL
																															PFN0274	N133_7	N133_7	PF14_0699	PF14_0699	hypothetical protein, conserved
																															PFN0809	N159_24	N159_24	PF14_0055	PF14_0055	hypothetical protein, conserved
																															PFF1596	F62877_1	F62877_1	PFC0930c	PFC0930c	hypothetical protein
																															Pfa3D7|chr14_1.glm_137|2001.10.24|Prediction|PlasmoDB	oPFN0250	OPFN0250	PF14_0125	PF14_0125	deoxyhypusine synthase
																															Pfa3D7|chr12_1.glm_549|2001.10.24|Prediction|PlasmoDB	oPFL0066	OPFL0066	PFL2300w	PFL2300w	hypothetical protein
																															Pfa3D7|chr6_000083.glm_6|2001.10.24|Prediction|PlasmoDB	oPFF72508	OPFF72508	MAL6P1.127	PFF1460c	hypothetical protein
																															Alien10_60
																															PFD0111	D17715_15	D17715_15	PFD0585c	PFD0585c	hypothetical protein
																															PFM0291	M29456_8	M29456_8	MAL13P1.146	MAL13P1.146	AMP deaminase, putative
																															PFB0075	B282	B282	PFB0410c	PFB0410c	phospholipase, putative
																															PFE0042	E11772_2	E11772_2	PFE0440w	PFE0440w	hypothetical protein
																															PFF0141	F14791_1	F14791_1	NULL	NULL	NULL
																															PFF0993	F43059_2	F43059_2	MAL6P1.41	PFF0185c	hypothetical protein
																															PFF1840	F71665_1	F71665_1	PF08_0133	PF08_0133	hypothetical protein
																															PFJ0084	J152_13	J152_13	PF10_0315	PF10_0315	hypothetical protein
																															PFK0906	Ks3365_1	KS3365_1	PF10_0200	PF10_0200	hypothetical protein, conserved
																															PFL0202	L3_25	L3_25	NULL	NULL	NULL
																															PFM0598	M45317_5	M45317_5	MAL13P1.159	MAL13P1.159	hypothetical protein, conserved
																															PFN0277	N133_9	N133_9	PF14_0697	PF14_0697	dihydroorotase, putative
																															PFN0812	N159_31	N159_31	PF14_0058	PF14_0058	hypothetical protein
																															pla_rps7	Prps7
																															Pfa3D7|chr3_3P8.glm_250|2001.10.24|Prediction|PlasmoDB	oPFC0766	OPFC0766	PFC1010w	PFC1010w	hypothetical protein
																															Pfa3D7|chr13_4000069.glm_6|2001.10.24|Prediction|PlasmoDB	oPFM60507	OPFM60507	MAL13P1.70	MAL13P1.70	hypothetical protein
																															Pfa3D7|chr4_3.glm_25|2001.10.24|Prediction|PlasmoDB	oPFD67013	OPFD67013	PFD1140w	PFD1140w	hypothetical protein
																															NC_000964_pheB
																															PFD0159	D17715_96	D17715_96	NULL	NULL	NULL
																															PFM0482	M38941_10	M38941_10	PF13_0349	PF13_0349	nucleoside diphosphate kinase b; putative
																															PFC0195	C53	C53	PFC0095c	PFC0095c	hypothetical protein, conserved
																															PFE0047	E1197_8	E1197_8	NULL	NULL	NULL
																															PFF0144	F14846_2	F14846_2	PF08_0060	PF08_0060	asparagine-rich antigen
																															PFF0996	F43138_1	F43138_1	NULL	NULL	NULL
																															PFF1878	F7632_3	F7632_3	MAL8P1.91	MAL8P1.91	hypothetical protein
																															PFJ0090	J153_2	J153_2	PF10_0317	PF10_0317	hypothetical protein
																															PFK0909	Ks342_2	KS342_2	PF11_0034	PF11_0034	hypothetical protein
																															PFL0205	L3_34	L3_34	PFL0875w	PFL0875w	hypothetical protein
																															PFM0617	M45727_7	M45727_7	PF13_0037	PF13_0037	DEAD box helicase, putative
																															PFN0281	N134_101	N134_101	PF14_0593	PF14_0593	hypothetical protein
																															PFN0815	N159_34	N159_34	PF14_0061	PF14_0061	hypothetical protein
																															pla_tRNA-Cys	PtRNA-Cys
																															Pfa3D7|chr13_4000079.glm_16|2001.10.24|Prediction|PlasmoDB	oPFM60472	OPFM60472	PF13_0010	PF13_0010	Gbph2
																															Pfa3D7|chr9_3.glm_24|2001.10.24|Prediction|PlasmoDB	oPFI17669	OPFI17669	PFI1830c	PFI1830c	erythrocyte membrane protein 1 (PfEMP1)
																															Pfa3D7|chr13_1000038.glm_5|2001.10.24|Prediction|PlasmoDB	oPFM60547	OPFM60547	MAL13P1.216	MAL13P1.216	DNA helicase, putative
																															NC_000964_yabQ
																															PFD0099	D17715_121	D17715_121	PFD0355c	PFD0355c	hypothetical protein, conserved
																															PFM0189	M22545_2	M22545_2	NULL	NULL	NULL
																															PFC0198	C538	C538	PFC0820w	PFC0820w	hypothetical protein
																															PFE0077	E13038_2	E13038_2	PFE0940c	PFE0940c	hypothetical protein
																															PFF0152	F15200_1	F15200_1	NULL	NULL	NULL
																															PFF1002	F43438_3	F43438_3	MAL8P1.133	MAL8P1.133	hypothetical protein, conserved
																															PFF1883	F7828_1	F7828_1	MAL7P1.81	MAL7P1.81	eukaryotic translation initiation factor 3 37.28 kDa subunit, putative
																															PFJ0606	J920_1	J920_1	NULL	NULL	NULL
																															PFK0915	Ks349_12	KS349_12	PF11_0373	PF11_0373	hypothetical protein
																															PFL0211	L3_7	L3_7	PFL0835w	PFL0835w	GTP-binding protein, putative
																															PFM0621	M45918_10	M45918_10	MAL13P1.20	MAL13P1.20	hypothetical protein
																															PFN0300	N134_131	N134_131	PF14_0580	PF14_0580	hypothetical protein
																															PFN0818	N159_38	N159_38	PF14_0063	PF14_0063	ATP-dependent Clp protease, putative
																															pla_tRNA-Gly	PtRNA-Gly
																															Pfa3D7|chr14_1.glm_409|2001.10.24|Prediction|PlasmoDB	oPFN0251	OPFN0251	PF14_0368	PF14_0368	2-Cys peroxiredoxin
																															Pfa3D7|chr14_1.glm_33|2001.10.24|Prediction|PlasmoDB	oPFN0268	OPFN0268	PF14_0028	PF14_0028	hypothetical protein, conserved
																															Pfa3D7|chr12_1.glm_388|2001.10.24|Prediction|PlasmoDB	oPFL0151	OPFL0151	PFL1665c	PFL1665c	hypothetical protein
																															NC_000964_ybaS
																															PFE0292	E22147_1	E22147_1	PFE0285c	PFE0285c	ubiquitin-like protein, putative
																															PFM0885	M8032_4	M8032_4	MAL13P1.164	MAL13P1.164	elongation factor tu, putative
																															PFC0201	C540	C540	PFC0825c	PFC0825c	cleavage and polyadenylation specificity factor protein, putative
																															PFE0080	E13038_9	E13038_9	PFE0955w	PFE0955w	hypothetical protein
																															PFF0180	F16160_1	F16160_1	NULL	NULL	NULL
																															PFF1011	F43617_1	F43617_1	MAL6P1.48	PFF0220w	hypothetical protein, expressed
																															PFF1888	F792_1	F792_1	PFI0550w	PFI0550w	hypothetical protein
																															PFJ0610	J94_3	J94_3	PF10_0212	PF10_0212	hypothetical protein
																															PFK0936	Ks379_8	KS379_8	PF11_0109	PF11_0109	hypothetical protein
																															PFM0002	M10202_2	M10202_2	MAL13P1.103	MAL13P1.103	hypothetical protein
																															PFM0625	M46081_2	M46081_2	MAL13P1.19	MAL13P1.19	hypothetical protein
																															PFN0305	N134_141	N134_141	PF14_0575	PF14_0575	hypothetical protein
																															PFN0629	N149_13	N149_13	PF14_0488	PF14_0488	hypothetical protein
																															pla_tRNA-Leu	PtRNA-Leu
																															Pfa3D7|chr14_1.glm_419|2001.10.24|Prediction|PlasmoDB	oPFN0252	OPFN0252	PF14_0378	PF14_0378	triose-phosphate isomerase
																															Pfa3D7|chr3_3P8.glm_283|2001.10.24|Prediction|PlasmoDB	oPFC0778	OPFC0778	NULL	NULL	NULL
																															Pfa3D7|chr12_1.glm_432|2001.10.24|Prediction|PlasmoDB	oPFL0154	OPFL0154	PFL1850c	PFL1850c	hypothetical protein
																															NC_000964_ycxA
																															PFE0091	E13302_3	E13302_3	PFE1350c	PFE1350c	ubiquitin-conjugating enzyme, putative
																																A8010_1	A8010_1	PFA0175w	PFA0175w	hypothetical protein
																															PFC0204	C557	C557	PFC0835c	PFC0835c	hypothetical protein
																															PFE0087	E13220_3	E13220_3	PFE0835w	PFE0835w	ubiquitin carboxyl-terminal hydrolase 2, putative
																															PFF0191	F16271_1	F16271_1	PF07_0105	PF07_0105	exonuclease i, putative
																															PFF1054	F44892_1	F44892_1	MAL7P1.104	MAL7P1.104	3'-5' exoribonuclease Csl4 homolog, putative
																															PFF1892	F8027_3	F8027_3	PF07_0115	PF07_0115	integral membrane protein, putative
																															PFK0006	Km1367_3	KM1367_3	PFL1240c	PFL1240c	hypothetical protein
																															PFK0940	Ks387_14	KS387_14	NULL	NULL	NULL
																															PFM0030	M12190_5	M12190_5	NULL	NULL	NULL
																															PFM0629	M46462_3	M46462_3	NULL	NULL	NULL
																															PFN0309	N134_2	N134_2	PF14_0630	PF14_0630	protein serine/threonine phosphatase
																															PFN0885	N169_4	N169_4	NULL	NULL	NULL
																															EMPTY
																															Pfa3D7|chrBLOB_004311.glm_8|2001.10.24|Prediction|PlasmoDB	oPFBLOB0028	OPFBLOB0028	PFA0070c	PFA0070c	hypothetical protein pseudogene
																															Pfa3D7|chr10_1.glm_436|2001.10.24|Prediction|PlasmoDB	oPFJ12801	OPFJ12801	PF10_0368	PF10_0368	dynamin protein, putative
																															Pfa3D7|chr11_1.glm_209|2001.10.24|Prediction|PlasmoDB	oPFK12915	OPFK12915	PF11_0190	PF11_0190	hypothetical protein
																															null
																															PFE0233	E19248_5	E19248_5	PFE1415w	PFE1415w	cell cycle regulator with zn-finger domain, putative
																																A8010_15	A8010_15	PFA0185w	PFA0185w	hypothetical protein
																															PFC0223	C599	C599	PFC0905c	PFC0905c	hypothetical protein
																															PFE0096	E13462_1	E13462_1	MAL6P1.147	PFF1365c	hypothetical protein
																															PFF0194	F16382_1	F16382_1	NULL	NULL	NULL
																															PFF1059	F4495_1	F4495_1	PF07_0061	PF07_0061	hypothetical protein
																															PFI0539	I9146_6	I9146_6	PFI0390c	PFI0390c	hypothetical protein
																															PFK0018	Km2064_2	KM2064_2	PF10_0145	PF10_0145	hypothetical protein
																															PFK0945	Ks396_1	KS396_1	PF11_0151	PF11_0151	hypothetical protein
																															PFM0033	M12387_1	M12387_1	MAL13P1.116	MAL13P1.116	hypothetical protein
																															PFM0653	M47872_2	M47872_2	NULL	NULL	NULL
																															PFN0313	N134_24	N134_24	PF14_0623	PF14_0623	hypothetical protein
																															PFN0973	N231_1	N231_1	PF14_0022	PF14_0022	exopolyphosphatase, putative
																															EMPTY
																															Pfa3D7|chrBLOB_003828.glm_1|2001.10.24|Prediction|PlasmoDB	oPFBLOB0032	OPFBLOB0032	NULL	NULL	NULL
																															Pfa3D7|chr12_1.glm_352|2001.10.24|Prediction|PlasmoDB	oPFL0072	OPFL0072	PFL1525c	PFL1525c	pre-mRNA splicing factor RNA helicase, putative
																															Pfa3D7|chr8_000141.glm_2|2001.10.24|Prediction|PlasmoDB	oPFH0037	OPFH0037	PF08_0083	PF08_0083	hypothetical protein
																															null
																															PFE0426	E27341_1	E27341_1	PFE0545c	PFE0545c	histamine-releasing factor, putative
[truncated: 6,209 more rows]

## Sheet: Total DE
Gene annotations of total differentially regulated genes following DHB treatment													Name	Oligo_ID	Oligo IDs	OLD plasmo ID	NEW plasmo ID	Annotation
													Dye Marker
Unique downregulated	Annotation												PFN0203	N132_171	N132_171	PF14_0328	PF14_0328	mitochondrial import inner membrane translocase subunit tim17, putative
PF10_0403	rifin												PFB0258	B639	B639	PFB1020w	PFB1020w	stevor, putative
PFI1235w	hypothetical protein												PFD0277	D33539_63	D33539_63	NULL	NULL	NULL
PF14_0204	hypothetical protein												PFE0503	E3185_5	E3185_5	NULL	NULL	NULL
PF11_0393	hypothetical protein, conserved												PFF0659	F30796_1	F30796_1	MAL6P1.231	PFF0945c	bi-functional enzyme: long-chain fatty- acid Co-A ligase and oxalyl Co-A decarboxylase, putative
PF14_0610	hypothetical protein												PFI0173	I15461_1	I15461_1	PFI0665w	PFI0665w	hypothetical protein
PFD0185c	hypothetical protein, conserved												PFJ0332	J322_6	J322_6	NULL	NULL	NULL
PF14_0175	hypothetical protein												PFK0633	Ks125_3	KS125_3	PF11_0394	PF11_0394	hypothetical protein
MAL13P1.45	hypothetical protein, conserved												PFK1259	Ks92_1	KS92_1	PF11_0007	PF11_0007	erythrocyte membrane protein 1 (PfEMP1)
PFD0410c	hypothetical protein												PFM0381	M35431_1	M35431_1	PF14_0631	PF14_0631	hypothetical protein
PF13_0163	hypothetical protein												PFN0451	N138_86	N138_86	PF14_0306	PF14_0306	hypothetical protein
MAL8P1.154	hypothetical protein												PFF1282	F52206_4	F52206_4	PFE1010w	PFE1010w	protein phosphatase 2c, putative
PF14_0108	hypothetical protein												PFE0471	E2926_1	E2926_1	MAL7P1.102	MAL7P1.102	hypothetical protein
PFF1595c	erythrocyte membrane protein 1 (PfEMP1)												EMPTY
MAL8P1.10	hypothetical protein, conserved												Pfa3D7|chr4_1.glm_155|2001.10.24|Prediction|PlasmoDB	oPFD66986	OPFD66986	PFD0640c	PFD0640c	rifin
PFF1450w	sec14-like cytosolic factor or phosphatidylinositol/phosphatidylcholine transfer protein, putative												Pfa3D7|chr12_1.glm_526|2001.10.24|Prediction|PlasmoDB	oPFL0110	OPFL0110	PFL2230c	PFL2230c	hypothetical protein, conserved
PFL2310w	hypothetical protein, conserved												Alien3_60
PFC0380w	dual-specificity protein phosphatase, putative												PFI0414	I5572_1	I5572_1	PFL1515c	PFL1515c	hypothetical protein
PF10_0333	hypothetical protein												PFN0210	N132_180	N132_180	PF14_0323	PF14_0323	calmodulin
PFL1940w	3-hydroxyisobutyryl-coenzyme A hydrolase, putative												PFB0262	B645	B645	PFB1035w	PFB1035w	rifin
PF10_0197	hypothetical protein												PFD0282	D33539_70	D33539_70	PFD0820w	PFD0820w	hypothetical protein
PFD1150c	hypothetical protein												PFE0525	E3552_1	E3552_1	PFE0860c	PFE0860c	hypothetical protein
PF13_0334	polynucleotide kinase, putative												PFF0662	F30864_2	F30864_2	MAL7P1.30	MAL7P1.30	hypothetical protein
PF08_0130	wd repeat protein, putative												PFI0180	I15544_1	I15544_1	PFI0405w	PFI0405w	hypothetical protein
PF10_0136	Initiation factor 2 subunit family, putative												PFJ0336	J33_10	J33_10	PF10_0023	PF10_0023	hypothetical protein
PFL2520w	reticulocyte-binding protein, putative												PFK0652	Ks12_6	KS12_6	PF11_0210	PF11_0210	hypothetical protein
PF11_0379	hypothetical protein												PFK1264	Ks950_1	KS950_1	PF11_0387	PF11_0387	hypothetical protein
PF14_0187	glutathione s-transferase, putative												PFM0384	M35892_1	M35892_1	MAL13P1.269	MAL13P1.269	hypothetical protein
PFB0300c	merozoite surface protein 2 precursor												PFN0454	N138_91	N138_91	PF14_0309	PF14_0309	protein-L-isoaspartate O-methyltransferase beta-aspartate methyltransferase, putative
PFE0080c	rhoptry-associated protein 2, RAP2												PFL0087	L2_150	L2_150	PFL0520c	PFL0520c	hypothetical protein
PFF1145c	protein kinase, putative												PFE0499	E30_1	E30_1	NULL	NULL	NULL
coxIII_2	mitochondrial encoded cytochrome oxidase subunit 3												EMPTY
PFB0555c	hypothetical protein												Pfa3D7|chr13_4000053.glm_5|2001.10.24|Prediction|PlasmoDB	oPFM60489	OPFM60489	MAL13P1.134	MAL13P1.134	helicase, putative
PF08_0056	zinc finger protein, putative												EMPTY
PF10_0232	hypothetical protein												Alien3
MAL13P1.260	hypothetical protein												PFI0419	I5747_1	I5747_1	NULL	NULL	NULL
PF13_0082	cop-coated vesicle membrane protein p24 precursor, putative												PFN0362	N135_24	N135_24	PF14_0632	PF14_0632	26S proteasome subunit, putative
PFL1885c	calcium/calmodulin-dependent protein kinase 2, putative												PFB0271	B665	B665	NULL	NULL	NULL
PFL1110c	cAMP-dependent protein kinase regulatory subunit, putative												PFD0286	D33539_85	D33539_85	PFD0845w	PFD0845w	hypothetical protein
PFC0885c	hypothetical protein												PFE0532	E383_1	E383_1	PFE0310c	PFE0310c	hypothetical protein
PFD0255w	Plasmodium yoelii blood stage membrane protein ag-1 homologue												PFF1271	F51945_3	F51945_3	MAL8P1.23	MAL8P1.23	ubiquitin-protein ligase 1, putative
PFI0540w	hypothetical protein												PFI0186	I1568_6	I1568_6	NULL	NULL	NULL
PF14_0604	hypothetical protein												PFJ0339	J33_15	J33_15	PF10_0020	PF10_0020	hypothetical protein
PF14_0649	hypothetical protein												PFK0662	Ks135_5	KS135_5	PF11_0333	PF11_0333	hypothetical protein
PFI0895c	hypothetical protein, conserved												PFK1284	Ks98_3	KS98_3	PF11_0528	PF11_0528	hypothetical protein
PFF0340c	glutaredoxin-like protein, putative												PFM0387	M35892_4	M35892_4	NULL	NULL	NULL
PF14_0137	hypothetical protein												PFN0457	N138_94	N138_94	PF14_0310	PF14_0310	hypothetical protein
PF14_0678	exported protein 2													A3310_20	A3310_20	PFA0480w	PFA0480w	phenylalanyl-tRNA synthetase beta chain, putative
MAL13P1.163	er lumen protein retaining receptor 1, putative												PFI0168	I15351_1	I15351_1	MAL13P1.114	MAL13P1.114	hypothetical protein
MAL13P1.228	hypothetical protein												EMPTY
MAL13P1.60	erythrocyte binding antigen 140												Pfa3D7|chr6_000026.glm_7|2001.10.24|Prediction|PlasmoDB	oPFF72442	OPFF72442	MAL6P1.72	PFF0340c	glutaredoxin-like protein, putative
PFD0110w	normocyte-binding protein 1, pseudogene												EMPTY
PFD0160w	hypothetical protein												Alien5
PF10_0278	hypothetical protein, conserved												PFI0237	I16933_1	I16933_1	PFI1170c	PFI1170c	Thioredoxin reductase
PF08_0121	peptidyl-prolyl cis-trans isomerase precursor												PFN0389	N137_30	N137_30	PF14_0668	PF14_0668	hypothetical protein
PFC0970w	hypothetical protein												PFC0002	C101	C101	PFC0150w	PFC0150w	hypothetical protein, conserved
PFE1395c	hypothetical protein												PFD0290	D33539_95	D33539_95	PFD0860w	PFD0860w	hypothetical protein
PFI0685w	pseudouridylate synthase, putative												PFE0539	E4159_1	E4159_1	PFE1235c	PFE1235c	hypothetical protein
PF10_0208	hypothetical protein, conserved												PFF1275	F5206_4	F5206_4	MAL8P1.14	MAL8P1.14	hypothetical protein
MAL13P1.43	hypothetical protein												PFI0204	I16009_1	I16009_1	NULL	NULL	NULL
PFB0240w	hypothetical protein, conserved												PFJ0343	J33_20	J33_20	PF10_0017	PF10_0017	hypothetical protein
PFD1145c	hypothetical protein												PFK0665	Ks136_4	KS136_4	NULL	NULL	NULL
PF11_0287	hypothetical protein												PFK1287	Ks98_7	KS98_7	PF11_0528	PF11_0528	hypothetical protein
PF11_0231	hypothetical protein												PFM0847	M63_1	M63_1	NULL	NULL	NULL
PFD0095c	hypothetical protein												PFN0461	N139_11	N139_11	PF14_0756	PF14_0756	hypothetical protein
PFI0865w	hypothetical protein, conserved												PFM0198	M23273_2	M23273_2	MAL13P1.113	MAL13P1.113	hypothetical protein
MAL13P1.26	hypothetical protein												PFI0235	I16847_1	I16847_1	NULL	NULL	NULL
PFI0250c	hypothetical protein												EMPTY
PF10_0269	DNA-directed RNA polymerase II, putative												Pfa3D7|chr6_000056.glm_4|2001.10.24|Prediction|PlasmoDB	oPFF72444	OPFF72444	MAL6P1.242	PFF0895w	malate dehydrogenase, putative
PFI0820c	RNA-binding protein, putative												EMPTY
PFE0260w	hypothetical protein												Alien6_80
PF14_0042	hypothetical protein												PFI0503	I8058_1	I8058_1	MAL13P1.176	MAL13P1.176	Plasmodium falciparum reticulocyte binding protein 2 homolog b
PFI0365w	hypothetical protein												PFN0423	N138_31	N138_31	PF14_0286	PF14_0286	glutamate dehydrogenase, putative
PF14_0238	hypothetical protein												PFC0008	C115	C115	PFC0165w	PFC0165w	hypothetical protein, conserved
PFL1405w	hypothetical protein												PFD0343	D40381_1	D40381_1	NULL	NULL	NULL
PFI1130c	DNA-directed RNA polymerase II, putative												PFE0544	E4249_1	E4249_1	MAL6P1.147	PFF1365c	hypothetical protein
MAL13P1.278	Ser/Thr protein kinase												PFF1278	F52084_1	F52084_1	PFI1650w	PFI1650w	DNA excision-repair helicase, putative
PF13_0252	nucleoside transporter 1												PFI0214	I16326_1	I16326_1	MAL7P1.95	MAL7P1.95	hypothetical protein
PFB0921c	hypothetical protein												PFJ0372	J382_13	J382_13	NULL	NULL	NULL
PF14_0322	hypothetical protein												PFK0671	Ks1444_1	KS1444_1	NULL	NULL	NULL
PF13_0018	hypothetical protein												PFL0003	L1_101	L1_101	PFL0175c	PFL0175c	hypothetical protein, conserved
PF07_0121	hypothetical protein, conserved												PFM0850	M6508_1	M6508_1	PF13_0120	PF13_0120	hypothetical protein
PFB0710c	hypothetical protein												PFN0482	N140_14	N140_14	PF14_0503	PF14_0503	hypothetical protein
PFE1130w	hypothetical protein												PFM0301	M30184_1	M30184_1	MAL13P1.8	MAL13P1.8	RIF pseudogene
PFD0835c	hypothetical protein												PFI0252	I17293_1	I17293_1	PFI0210c	PFI0210c	hypothetical protein
PFF0575c	hypothetical protein												EMPTY
PFL2105c	hypothetical protein												Pfa3D7|chr8_000050.glm_1|2001.10.24|Prediction|PlasmoDB	oPFH0026	OPFH0026	MAL8P1.49	MAL8P1.49	hypothetical protein
PFD0845w	hypothetical protein												EMPTY
PFE1505w	hypothetical protein												Alien6_50
PFD0985w	hypothetical protein												PFJ0542	J667_1	J667_1	pla_tufA1	pla_tufA1	plastid encoded homologue of bacterial tufA1
PFI1200w	hypothetical protein												PFN0444	N138_70	N138_70	PF14_0304	PF14_0304	hypothetical protein
PF11_0316	hypothetical protein												PFC0011	C118	C118	PFC0176c	PFC0176c	hypothetical protein, conserved
MAL13P1.269	hypothetical protein												PFD0347	D40450_1	D40450_1	PFC1070c	PFC1070c	VARC pseudogene
PF14_0718	hypothetical protein, conserved												PFF0499	F2457_1	F2457_1	MAL6P1.15	PFF1525c	hypothetical protein, conserved in P. falciparum
PF11_0479	hypothetical protein												PFF1291	F52401_1	F52401_1	PF07_0101	PF07_0101	hypothetical protein
PFB0620w	hypothetical protein												PFI0220	I16487_2	I16487_2	PFI1480w	PFI1480w	hypothetical protein
PF13_0013	PBS lyase HEAT-like repeat domain protein												PFJ0375	J388_1	J388_1	PF10_0194	PF10_0194	hypothetical protein
PFE0655w	hypothetical protein												PFK0700	Ks15_1	KS15_1	PF11_0390	PF11_0390	reticulocyte binding protein, putative
PF13_0150	DNA-directed RNA polymerase 3 largest subunit												PFL0008	L1_15	L1_15	PFL0020w	PFL0020w	erythrocyte membrane protein 1 (PfEMP1)
PF13_0233	myosin a												PFM0853	M6522_5	M6522_5	PF13_0069	PF13_0069	translation initiation factor if-2, putative
PFI0630w	26S proteasome regulatory subunit, putative												PFN0487	N140_25	N140_25	PF14_0506	PF14_0506	hypothetical protein
PF10_0130	hypothetical protein												PFD0372	D42243_44	D42243_44	PFD0085c	PFD0085c	ATP-dept. acyl-coa synthetase, putative
PF14_0201	hypothetical protein												PFI0278	I1974_1	I1974_1	PFI1290w	PFI1290w	protein kinase, putative
PF14_0072	hypothetical protein, conserved												EMPTY
PF14_0260	hypothetical protein												Pfa3D7|chr14_1.glm_471|2001.10.24|Prediction|PlasmoDB	oPFN0277	OPFN0277	PF14_0421	PF14_0421	hypothetical protein, conserved
PFC0810c	hypothetical protein												EMPTY
PF14_0264	hypothetical protein												Alien7_90
PF11_0116	hypothetical protein												PFJ0026	J1125_1	J1125_1	PF11_0111	PF11_0111	asparagine-rich antigen
PF14_0704	hypothetical protein												PFN0534	N143_18	N143_18	PF14_0197	PF14_0197	hypothetical protein
PFL0275w	hypothetical protein												PFC0014	C123	C123	PFC0185w	PFC0185w	hypothetical protein, conserved
PF10_0156	hypothetical protein												PFD0362	D42243_29	D42243_29	PFD0055w	PFD0055w	rifin
PF08_0118	hypothetical protein												PFF0506	F24661_1	F24661_1	NULL	NULL	NULL
PFE0785c	hypothetical protein												PFF1323	F53383_7	F53383_7	PFE1455w	PFE1455w	sugar transporter, putative
PFE0075c	rhoptry-associated protein 3, RAP3												PFI0226	I16671_2	I16671_2	PF07_0076	PF07_0076	hypothetical protein
PFI1685w	cAMP-dependent protein kinase catalytic subunit												PFJ0389	J40_2	J40_2	NULL	NULL	NULL
PFB0700c	hypothetical protein												PFK0709	Ks168_6	KS168_6	PF11_0248	PF11_0248	hypothetical protein
PF14_0213	hypothetical protein												PFM0258	M26251_1	M26251_1	PF14_0572	PF14_0572	hypothetical protein
PF10_0223	hypothetical protein												PFM0856	M6581_2	M6581_2	MAL13P1.25	MAL13P1.25	hypothetical protein
PF13_0125	hypothetical protein												PFN0490	N140_31	N140_31	NULL	NULL	NULL
PFI1070c	hypothetical protein												PFD0419	D49176_26	D49176_26	PFD0255w	PFD0255w	Plasmodium yoelii blood stage membrane protein ag-1 homologue
PFI1495w	hypothetical protein												PFJ0023	J1113_1	J1113_1	MAL13P1.193	MAL13P1.193	hypothetical protein
PFE0745w	hypothetical protein												EMPTY
PFL0145c	high mobility group protein												Pfa3D7|chr12_1.glm_327|2001.10.24|Prediction|PlasmoDB	oPFL0099	OPFL0099	PFL1420w	PFL1420w	macrophage migration inhibitory factor homolog, putative
CoxI	putative cytochrome oxidase I												EMPTY
PF10_0163	hypothetical protein												Alien9_80
MAL8P1.160	hypothetical protein												PFJ0140	J17_1	J17_1	PF10_0232	PF10_0232	hypothetical protein
PF10_0285	hypothetical protein												PFN0547	N143_39	N143_39	PF14_0188	PF14_0188	hypothetical protein
PFC0486c	hypothetical protein												PFC0035	C162	C162	PFC0260w	PFC0260w	hypothetical protein, conserved
PF11_0268	hypothetical protein												PFD0368	D42243_38	D42243_38	PFD0070c	PFD0070c	rifin
PFE0305w	transcription initiation factor TFiid, TATA-binding protein												PFF0509	F24843_2	F24843_2	PF08_0089	PF08_0089	hypothetical protein
PFI0150c	hypothetical protein												PFF1328	F53446_2	F53446_2	PF08_0116	PF08_0116	hypothetical protein
MAL7P1.26	O-sialoglycoprotein endopeptidase, putative												PFI0262	I17505_1	I17505_1	PFI1605w	PFI1605w	hypothetical protein
PFI0190w	ribosomal protein L32, putative												PFJ0400	J43_12	J43_12	PF10_0051	PF10_0051	ADP/ATP carrier protein, putative
PFE0710w	hypothetical protein												PFK0720	Ks173_8	KS173_8	PF10_0135	PF10_0135	hypothetical protein
PFD0100c	SURFIN, surface-associated interspersed gene												PFM0264	M26914_4	M26914_4	MAL13P1.264	MAL13P1.264	hypothetical protein
PF10_0346	merozoite Surface protein 6, MSP6												PFM0877	M7883_3	M7883_3	MAL13P1.126	MAL13P1.126	hypothetical protein
MAL13P1.245	hypothetical protein												PFN0493	N140_5	N140_5	PF14_0498	PF14_0498	hypothetical protein
PF11_0048	casein kinase II beta chain, putative												PFD0470	D53895_3	D53895_3	NULL	NULL	NULL
PFE0165w	actin depolymerizing factor, putative												PFJ0092	J1546_1	J1546_1	NULL	NULL	NULL
PFI0690c	hypothetical protein												Pfa3D7|chr1_2.glm_158|2001.10.24|Prediction|PlasmoDB	oPFA32032	OPFA32032	PFA0760w	PFA0760w	rifin
PFC1015c	hypothetical protein												Pfa3D7|chrBLOB_004289.glm_2|2001.10.24|Prediction|PlasmoDB	oPFBLOB0144	OPFBLOB0144	MAL8P1.3	MAL8P1.3	integral membrane protein, conserved in P. falciparum
CoI	putative cytochrome oxidase I												EMPTY
PFI1565w	conserved protein												Alien9_50
PFE1590w	early transcribed membrane protein												PFJ0213	J21_5	J21_5	PF10_0368	PF10_0368	dynamin protein, putative
PF07_0095	hypothetical protein, conserved												PFN0562	N143_66	N143_66	PF14_0177	PF14_0177	DNA replication licensing factor MCM2
PFE1085w	DEAD-box subfamily ATP-dependant helicase, putative												PFC0038	C169	C169	PFC0265c	PFC0265c	hypothetical protein, conserved
PF08_0041	ribosome biogenesis protein nep1 homologue, putative												PFE0400	E2667_1	E2667_1	NULL	NULL	NULL
PF11_0123	hypothetical protein												PFF0514	F25103_1	F25103_1	PFI0210c	PFI0210c	hypothetical protein
PFC1011c	hypothetical protein												PFF1335	F53749_1	F53749_1	MAL8P1.13	MAL8P1.13	integral membrane protein, conserved
PF11_0204	hypothetical protein												PFI0267	I17631_1	I17631_1	PFI0760w	PFI0760w	hypothetical protein
PF11_0124	hypothetical protein												PFJ0422	J45_11	J45_11	PF10_0073	PF10_0073	hypothetical protein
PF11_0418	hypothetical protein												PFK0723	Ks178_5	KS178_5	PF11_0142	PF11_0142	hypothetical protein, conserved
PF14_0603	hypothetical protein												PFM0269	M27363_1	M27363_1	PF14_0287	PF14_0287	hypothetical protein
PF14_0223	cyclophilin, putative												PFM0880	M7883_7	M7883_7	MAL13P1.127	MAL13P1.127	hypothetical protein
PFL1115w	hypothetical protein												PFN0515	N141_48	N141_48	PF14_0213	PF14_0213	hypothetical protein
MAL7P1.15	hypothetical protein												PFE0053	E12152_1	E12152_1	MAL6P1.279	PFF0710w	hypothetical protein, conserved
PF11_0315	hypothetical protein												PFJ0126	J170_1	J170_1	PF10_0270	PF10_0270	hypothetical protein
PF13_0106	hypothetical protein												Pfa3D7|chr10_1.glm_476|2001.10.24|Prediction|PlasmoDB	oPFJ12788	OPFJ12788	PF10_0402	PF10_0402	rifin
PFI0030c	rifin												Pfa3D7|chrBLOB_004120.glm_2|2001.10.24|Prediction|PlasmoDB	oPFBLOB0149	OPFBLOB0149	PFI1645c	PFI1645c	hypothetical protein
PF13_0208	hypothetical protein												EMPTY
PFL2295w	hypothetical protein												Alien10_90
PFE1070c	hypothetical protein												PFJ0476	J53_48	J53_48	PF10_0155	PF10_0155	enolase
PF11_0421	hypothetical protein												PFN0613	N147_25	N147_25	PF14_0716	PF14_0716	Proteosome subunit alpha type 1, putative
PFI0505c	selenophosphate synthetase, putative												PFC0042	C179	C179	PFC0280c	PFC0280c	hypothetical protein
MAL7P1.109	hypothetical protein												PFE0404	E26771_3	E26771_3	PFE1030c	PFE1030c	phosphomethylpyrimidine kinase, putative
MAL7P1.61	erythrocyte membrane protein 1 (PfEMP1) pseudogene												PFF0554	F26408_1	F26408_1	MAL8P1.65	MAL8P1.65	hypothetical protein
PF14_0499	hypothetical protein												PFF1342	F53897_1	F53897_1	MAL7P1.118	MAL7P1.118	PelOta protein homologue, putative
PFI0125c	hypothetical protein												PFI0273	I1897_2	I1897_2	PFI1640c	PFI1640c	hypothetical protein
PF10_0200	hypothetical protein, conserved												PFJ0427	J461_5	J461_5	PF10_0301	PF10_0301	calmodulin, putative
PF14_0098	hypothetical protein												PFK1177	Ks75_15	KS75_15	PF11_0040	PF11_0040	early transcribed membrane protein 11.2
PFI0255c	mitochondrial carrier protein, putative												PFM0273	M28007_3	M28007_3	MAL13P1.35	MAL13P1.35	u1 small nuclear ribonucleoprotein a, putative
PF14_0371	hypothetical protein												PFM0883	M8032_1	M8032_1	PF13_0164	PF13_0164	hypothetical protein, conserved
MAL7P1.150	cysteine desulfurase, putative												PFN0518	N141_51	N141_51	PF14_0212	PF14_0212	hypothetical protein
PF11_0241	hypothetical protein												PFI0306	I2966_2	I2966_2	PFI0320w	PFI0320w	hypothetical protein
MAL8P1.111	hypothetical protein												PFJ0193	J2166_1	J2166_1	PF11_0304	PF11_0304	hypothetical protein
PF14_0326	hypothetical protein												Pfa3D7|chr6_000093.glm_2|2001.10.24|Prediction|PlasmoDB	oPFF72435	OPFF72435	NULL	NULL	NULL
PFE1535w	hypothetical protein												Pfa3D7|chr9_1.glm_283|2001.10.24|Prediction|PlasmoDB	oPFI17701	OPFI17701	PFI1240c	PFI1240c	prolyl-t-RNA synthase, putative
PFI0985c	chaperone protein												EMPTY
PFL2050w	hypothetical protein												Alien10_60
MAL13P1.261	hypothetical protein												PFJ0562	J70_1	J70_1	PF10_0122	PF10_0122	phosphoglucomutase, putative
PF13_0147	hypothetical protein												PFN0714	N151_50	N151_50	PF14_0448	PF14_0448	ribosomal protein S2, putative
PFL1130c	hypothetical protein												PFC0045	C183	C183	PFC0282w	PFC0282w	hypothetical protein
MAL13P1.53	hypothetical protein, conserved												PFE0408	E26934_1	E26934_1	MAL6P1.296	PFF0625w	nucleolar GTP-binding protein 1, putative
PF14_0302	hypothetical protein												PFF0557	F2650_2	F2650_2	MAL6P1.41	PFF0185c	hypothetical protein
PF10_0209	RNA helicase, putative												PFF1370	F54899_1	F54899_1	MAL8P1.122	MAL8P1.122	hypothetical protein
PF07_0106	hypothetical protein												PFI0277	I1923_1	I1923_1	PFI0720w	PFI0720w	hypothetical protein
PFE1260c	hypothetical protein												PFJ0432	J478_5	J478_5	PF10_0030	PF10_0030	hypothetical protein
PF14_0364	cleavage and polyadenylation specifity factor protein, putative												PFK1180	Ks75_22	KS75_22	PF11_0037	PF11_0037	hypothetical protein
PFL0230w	hypothetical protein												PFM0308	M30664_1	M30664_1	PF13_0039	PF13_0039	hypothetical protein
PF11_0181	tyrosine --tRNA ligase, putative												PFM0888	M8199_1	M8199_1	PF13_0278	PF13_0278	hypothetical protein
MAL13P1.28	hypothetical protein												PFN0521	N141_55	N141_55	PF14_0209	PF14_0209	hypothetical protein
PF14_0707	hypothetical protein												PFI0547	I9218_5	I9218_5	PF14_0629	PF14_0629	hypothetical protein
PF14_0621	hypothetical protein												EMPTY
PFB0270w	hypothetical protein, conserved												Pfa3D7|chr11_1.glm_45|2001.10.24|Prediction|PlasmoDB	oPFK12894	OPFK12894	PF11_0039	PF11_0039	early transcribed membrane protein 11.1
PF11_0078	hypothetical protein												Pfa3D7|chr7_000068.glm_9|2001.10.24|Prediction|PlasmoDB	oPFG0046	OPFG0046	PFE0705c	PFE0705c	helicase, belonging to UvrD family, putative
PF08_0008	hypothetical protein												EMPTY
PFL0515w	hypothetical protein												NC_000964_pheB
PF07_0015	hypothetical protein												PFJ0575	J73_12	J73_12	PF10_0081	PF10_0081	26S proteasome regulatory subunit 4, putative
PFL1645w	hypothetical protein												PFN0730	N152_8	N152_8	PF14_0125	PF14_0125	deoxyhypusine synthase
PFE1270c	hypothetical protein												PFD0183	D23156_27	D23156_27	PFD0685c	PFD0685c	chromosome associated protein, putative
PF11_0478	hypothetical protein												PFE0414	E27070_1	E27070_1	NULL	NULL	NULL
PF14_0479	hypothetical protein												PFF0560	F26774_1	F26774_1	PFI1625c	PFI1625c	organelle processing peptidase, putative
PFI1040c	hypothetical protein												PFF1380	F55001_5	F55001_5	MAL8P1.114	MAL8P1.114	hypothetical protein
PFL1350w	RNA pseudouridylate synthase, putative												PFI0317	I3248_1	I3248_1	PFI0625c	PFI0625c	hypothetical protein
PFB0735c	hypothetical protein												PFJ0435	J483_1	J483_1	NULL	NULL	NULL
PF14_0307	hypothetical protein, conserved												PFK1184	Ks76_3	KS76_3	PF11_0420	PF11_0420	hypothetical protein
PF14_0594	hypothetical protein												PFM0311	M30813_2	M30813_2	NULL	NULL	NULL
PFF0855c	rifin												PFN0011	N127_29	N127_29	PF14_0161	PF14_0161	hypothetical protein, conserved
MAL13P1.35	#N/A												PFN0524	N141_8	N141_8	PF14_0224	PF14_0224	PP1-like protein serine/threonine phosphatase
MAL7P1.19	hypothetical protein												PFJ0060	J130_2	J130_2	PFL1450c	PFL1450c	hypothetical protein
PFB0625w	hypothetical protein												EMPTY
PFF1440w	SET-domain protein, putative												Pfa3D7|chr9_1.glm_12|2001.10.24|Prediction|PlasmoDB	oPFI17649	OPFI17649	PFI0010c	PFI0010c	rifin
PFF0830w	alpha adaptin-like protein, putative												Pfa3D7|chr8_000133.glm_3|2001.10.24|Prediction|PlasmoDB	oPFH0028	OPFH0028	MAL8P1.8	MAL8P1.8	hypothetical protein
PFE1185w	transporter, putative												EMPTY
PFF0500c	step II splicing factor, putative												NC_000964_yabQ
PFE0005w	erythrocyte membrane protein 1 (PfEMP1)												PFJ0006	J101_4	J101_4	PF10_0001	PF10_0001	erythrocyte membrane protein 1 (PfEMP1)
PF13_0309	hypothetical protein												PFN0735	N153_15	N153_15	PF14_0538	PF14_0538	hypothetical protein
PFI0680c	hypothetical protein												PFD0189	D23156_9	D23156_9	PFD0645w	PFD0645w	rifin
PF08_0026	hypothetical protein												PFE0439	E27723_18	E27723_18	PFE0885w	PFE0885w	eukaryotic translation initiation factor 3 subunit, putative
PFD1155w	erythrocyte binding antigen, putative												PFF0564	F27079_1	F27079_1	MAL6P1.40	PFF0180w	phenylalanine -- tRNA ligase, putative
MAL7P1.147	ubiquitin carboxyl-terminal hydrolase, putative												PFF1388	F5510_1	F5510_1	PF00_0001	PF00_0001	hypothetical protein
PF14_0079	hypothetical protein												PFI0324	I3340_3	I3340_3	PFI0410c	PFI0410c	hypothetical protein
PFC0690c	hypothetical protein												PFK0575	Ks1030_1	KS1030_1	PF11_0415	PF11_0415	hypothetical protein
MAL7P1.68	hypothetical protein, conserved												PFK1187	Ks76_8	KS76_8	PF11_0422	PF11_0422	hypothetical protein
PF10_0180	hypothetical protein												PFM0316	M31208_1	M31208_1	NULL	NULL	NULL
PF11_0184	DNA mismatch repair protein MLH1, putative												PFN0015	N127_34	N127_34	PF14_0158	PF14_0158	hypothetical protein
PFI0860c	ATP-dependant RNA helicase, putative												PFN0544	N143_35	N143_35	PF14_0190	PF14_0190	hypothetical protein
PF14_0273	hypothetical protein												PFJ0142	J180_11	J180_11	PF10_0006	PF10_0006	rifin
PF07_0116	hypothetical protein												EMPTY
PF10_0308	hypothetical protein												Pfa3D7|chr10_1.glm_17|2001.10.24|Prediction|PlasmoDB	oPFJ12791	OPFJ12791	PF10_0002	PF10_0002	rifin
PF14_0635	hypothetical protein, conserved												Pfa3D7|chr4_1.glm_198|2001.10.24|Prediction|PlasmoDB	oPFD67004	OPFD67004	PFD0835c	PFD0835c	hypothetical protein
PF13_0261	ATP binding protein, putative												EMPTY
PF08_0114	hypothetical protein												NC_000964_ybaS
PF14_0278	ATP-dependent DNA helicase, putative												PFJ0181	J198_5	J198_5	PF10_0272	PF10_0272	ribosomal protein L3, putative
PF11_0341	hypothetical protein												PFN0753	N155_19	N155_19	PF14_0029	PF14_0029	hypothetical protein
PFC0282w	#N/A												PFD0198	D23657_2	D23657_2	PFD0995c	PFD0995c	erythrocyte membrane protein 1 (PfEMP1)
PFE1215c	developmentally regulated GTP-binding protein 1, putative												PFE0445	E27742_1	E27742_1	NULL	NULL	NULL
MAL8P1.144	hypothetical protein												PFF0597	F28584_1	F28584_1	PF07_0139	MAL7P1.187	erythrocyte membrane protein 1 (PfEMP1)
MAL8P1.64	hypothetical protein												PFF1392	F55215_1	F55215_1	MAL8P1.73	MAL8P1.73	hypothetical protein
PF14_0183	RNA helicase, putative												PFI0329	I3489_1	I3489_1	PFI0505c	PFI0505c	selenophosphate synthetase, putative
PF10_0211	hypothetical protein												PFK0578	Ks1030_5	KS1030_5	PF11_0413	PF11_0413	hypothetical protein
PF14_0210	hypothetical protein												PFK1207	Ks828_1	KS828_1	PF11_0385	PF11_0385	hypothetical protein
PFL1680w	splicing factor 3b, subunit 3, 130kD, putative												PFM0320	M31208_2	M31208_2	PF13_0126	PF13_0126	hypothetical protein
PF11_0378	hypothetical protein												PFN0019	N127_39	N127_39	PF14_0154	PF14_0154	hypothetical protein
PF07_0107	hypothetical protein												PFN0549	N143_44	N143_44	PF14_0186	PF14_0186	hypothetical protein
PF14_0639	DNA-3-methyladenine glycosylase, putative												PFE0083	E13058_1	E13058_1	NULL	NULL	NULL
PFE0995c	hypothetical protein												EMPTY
PFD1135c	hypothetical protein												Pfa3D7|chr11_1.glm_15|2001.10.24|Prediction|PlasmoDB	oPFK12895	OPFK12895	PF11_0009	PF11_0009	rifin
PFD0960c	ribosomal protein L7Ae-related protein, putative												Pfa3D7|chr8_000168.glm_2|2001.10.24|Prediction|PlasmoDB	oPFH0031	OPFH0031	PF08_0062	PF08_0062	hypothetical protein
MAL7P1.55	erythrocyte membrane protein 1 (PfEMP1)												EMPTY
PF11_0336	hypothetical protein, conserved												NC_000964_ycxA
PFD0740w	Plasmodium falciparum protein kinase, putative												PFJ0243	J239_10	J239_10	PF10_0184	PF10_0184	hypothetical protein
MAL13P1.122	hypothetical protein												PFB0217	B567	B567	PFB0905c	PFB0905c	hypothetical protein
PF10_0079	hypothetical protein												PFD0210	D25758_1	D25758_1	NULL	NULL	NULL
PF10_0403	rifin												PFE0452	E28056_1	E28056_1	MAL6P1.252	PFF0845c	erythrocyte membrane protein 1 (PfEMP1)
PF14_0209	#N/A												PFF0600	F28895_1	F28895_1	PF07_0132	PF07_0132	rifin
MAL13P1.14	ATP-dependent DEAD box helicase, putative												PFF1434	F57034_1	F57034_1	NULL	NULL	NULL
PFI1060w	hypothetical protein												PFI0333	I3537_1	I3537_1	PFL1620w	PFL1620w	asparagine/aspartate rich protein, putative
PFL0160w	hypothetical protein conserved												PFK0584	Ks103_2	KS103_2	PF11_0288	PF11_0288	hypothetical protein
PFI1780w	hypothetical protein												PFK1212	Ks82_5	KS82_5	PF11_0450	PF11_0450	hypothetical protein
PF10_0142	hypothetical protein												PFM0347	M33512_1	M33512_1	PF13_0271	PF13_0271	ABC transporter, putative
PFF1135w	transcription or splicing factor-like protein, putative												PFN0025	N127_57	N127_57	PF14_0149	PF14_0149	hypothetical protein
PF14_0688	hypothetical protein, conserved												PFN0552	N143_5	N143_5	NULL	NULL	NULL
PF08_0083	hypothetical protein												PFE0119	E14772_1	E14772_1	NULL	NULL	NULL
PF10_0114	DNA repair protein RAD23, putative												EMPTY
PFI1640c	hypothetical protein												Pfa3D7|chrBLOB_003761.glm_2|2001.10.24|Prediction|PlasmoDB	oPFBLOB0082	OPFBLOB0082	PFI1340w	PFI1340w	fumarate hydratase, putative
MAL13P1.178	hypothetical protein												Pfa3D7|chr9_1.glm_143|2001.10.24|Prediction|PlasmoDB	oPFI17707	OPFI17707	PFI0590c	PFI0590c	hypothetical protein
PFL1240c	hypothetical protein												EMPTY
PF11_0266	small nuclear ribonucleoprotein D1, putative												null
PF14_0296	ribosomal protein L14, putative												PFJ0280	J268_1	J268_1	PF10_0183	PF10_0183	hypothetical protein
PF14_0496	hyothetical protein												PFB0222	B576	B576	PFB0921c	PFB0921c	hypothetical protein
PF10_0152	hypothetical protein												PFD0248	D33539_109	D33539_109	PFD0875c	PFD0875c	hypothetical protein
PF07_0049	erythrocyte membrane protein 1 (PfEMP1)												PFE0455	E28350_2	E28350_2	PFE1410c	PFE1410c	hypothetical protein
PF13_0171	60S ribosomal protein L23, putative												PFF0611	F29309_1	F29309_1	PFI0430c	PFI0430c	hypothetical protein
PF14_0355	hypothetical protein												PFF1438	F57076_1	F57076_1	MAL7P1.17	MAL7P1.17	hypothetical protein
PFE0975c	40S ribosomal subunit protein S24, putative												PFJ0294	J26_9	J26_9	PF10_0195	PF10_0195	hypothetical protein
													PFK0588	Ks106_5	KS106_5	NULL	NULL	NULL
													PFK1216	Ks838_3	KS838_3	NULL	NULL	NULL
Unique upregulated													PFM0350	M33579_2	M33579_2	PF13_0274	PF13_0274	hypothetical protein, conserved
PF13_0152	transcriptional regulatory protein sir2 homologue, putative												PFN0046	N128_38	N128_38	PF14_0423	PF14_0423	Ser/Thr protein kinase, putative
PFD1175w	Plasmodium falciparum trophozoite antigen r45-like protein												PFN0555	N143_55	N143_55	PF14_0181	PF14_0181	calmodulin, putative
PFL0120c	cyclophilin, putative												PFE0148	E16071_1	E16071_1	MAL7P1.12	MAL7P1.12	erythrocyte membrane-associated antigen
PFL0640w	hypothetical protein												EMPTY
PF11_0042	hypothetical protein												Pfa3D7|chr4_1.glm_23|2001.10.24|Prediction|PlasmoDB	oPFD66983	OPFD66983	PFD0060w	PFD0060w	rifin
PF14_0345	hypothetical protein												Pfa3D7|chr6_000092.glm_4|2001.10.24|Prediction|PlasmoDB	oPFF72485	OPFF72485	MAL6P1.133	PFF1430c	transmembrane amino acid transporter protein, putative
PFE0550w	hypothetical protein												EMPTY
PFC0930c	hypothetical protein												null
PF10_0017	#N/A												PFJ0324	J309_19	J309_19	PF10_0251	PF10_0251	hypothetical protein
PFE0345c	hypothetical protein												PFB0225	B583	B583	PFB0926c	PFB0926c	hypothetical protein
PF07_0012	hypothetical protein												PFD0251	D33539_16	D33539_16	PFD0710w	PFD0710w	GTP-binding protein, putative
PFF0250w	RNA binding protein, putative												PFE0487	E29895_1	E29895_1	MAL6P1.98	PFF0470w	hypothetical protein
MAL13P1.238	hypothetical protein												PFF0621	F29577_2	F29577_2	PFE1560c	PFE1560c	hypothetical protein
PFC0490w	hypothetical protein												PFF1456	F5774_1	F5774_1	MAL6P1.221	PFF0995c	Merozoite surface protein 10, MSP10
MAL8P1.21	hypothetical protein												PFJ0297	J2708_3	J2708_3	NULL	NULL	NULL
PF10_0026	hypothetical protein												PFK0614	Ks115_6	KS115_6	PF11_0361	PF11_0361	hypothetical protein
PF11_0155	hypothetical protein												PFK1220	Ks83_15	KS83_15	PF11_0441	PF11_0441	hypothetical protein
PFB0095c	erythrocyte membrane protein 3												PFM0355	M33739_5	M33739_5	MAL13P1.133	MAL13P1.133	hypothetical protein
PFE0860c	#N/A												PFN0050	N128_41	N128_41	PF14_0420	PF14_0420	hypothetical protein
PF13_0192	hypothetical protein												PFF0387	F21429_1	F21429_1	PFE1255w	PFE1255w	hypothetical protein
PFL1180w	Chromatin assembly protein (ASF1), putative												PFE0184	E17649_5	E17649_5	NULL	NULL	NULL
PF13_0149	chromatin assembly factor 1 subunit, putative												EMPTY
PF14_0725	tubulin, putative												Pfa3D7|chrBLOB_004298.glm_4|2001.10.24|Prediction|PlasmoDB	oPFBLOB0088	OPFBLOB0088	NULL	NULL	NULL
PFC0381c	hypothetical protein												Pfa3D7|chrBLOB_003653.glm_1|2001.10.24|Prediction|PlasmoDB	oPFBLOB0158	OPFBLOB0158	MAL8P1.88	MAL8P1.88	hypothetical protein
PF10_0362	DNA polymerase zeta catalytic subunit, putative												EMPTY
PF13_0133	aspartyl (acid) protease, putative												null
PF10_0239	hypothetical protein												PFN0173	N132_113	N132_113	PF14_0352	PF14_0352	ribonucleoside-diphosphate reductase, large subunit
PF11_0012	hypothetical protein												PFB0228	B588	B588	PFB0932w	PFB0932w	hypothetical protein
PFI0035c	rifin												PFD0256	D33539_23	D33539_23	PFD0730w	PFD0730w	hypothetical protein
PF14_0073	hypothetical protein												PFE0493	E30064_1	E30064_1	PFE0435c	PFE0435c	single-strand binding protein, putative
MAL7P1.93	mitochondrial ribosomal protein S8, putative												PFF0646	F30537_4	F30537_4	MAL8P1.143	MAL8P1.143	hypothetical protein
PF10_0258	hypothetical protein												PFF1462	F57843_1	F57843_1	PF08_0030	PF08_0030	hypothetical protein
PFE1160w	hypothetical protein												PFJ0300	J276_4	J276_4	NULL	NULL	NULL
PF11_0507	antigen 332, putative												PFK0619	Ks117_6	KS117_6	PF11_0146	PF11_0146	hypothetical protein
PF08_0005	hypothetical protein												PFK1243	Ks86_2	KS86_2	PF11_0343	PF11_0343	hypothetical protein, conserved
PFL1780w	hypothetical protein												PFM0360	M34107_2	M34107_2	PF13_0107	PF13_0107	hypothetical protein
PF11_0085	hypothetical protein												PFN0054	N128_5	N128_5	PF14_0438	PF14_0438	hypothetical protein
PFB0923c	hypothetical protein												PFF0638	F30335_1	F30335_1	PFD0135w	PFD0135w	erythrocyte membrane protein 1 (PfEMP1) pseudogene
PF13_0306	dynein light chain												PFE0355	E24677_1	E24677_1	PFE0560c	PFE0560c	hypothetical protein
PF13_0193	MSP7-like protein												EMPTY
PF11_0163	hypothetical protein												Pfa3D7|chr12_1.glm_452|2001.10.24|Prediction|PlasmoDB	oPFL0045	OPFL0045	PFL1945c	PFL1945c	hypothetical protein
PF10_0295	hypothetical protein												Pfa3D7|chr9_1.glm_165|2001.10.24|Prediction|PlasmoDB	oPFI17710	OPFI17710	PFI0700c	PFI0700c	Met-10+ like protein, putative
PFF1150w	ribonuclease H1 large subunit, putative												Alien2_50
PFI1520w	hypothetical protein												null
PFB0953w	hypothetical protein												PFN0185	N132_133	N132_133	PF14_0342	PF14_0342	hypothetical protein
MAL13P1.281	glutamate--tRNA ligase, putative												PFB0246	B618	B618	PFB0973c	PFB0973c	hypothetical protein
PF11_0223	hypothetical protein												PFD0260	D33539_29	D33539_29	PFD0750w	PFD0750w	nuclear cap-binding protein, putative
PF10_0374	gene 11-1 protein precursor												PFE0498	E3038_3	E3038_3	NULL	NULL	NULL
MAL7P1.77	hypothetical protein												PFF0653	F3068_1	F3068_1	PF08_0128	PF08_0128	hypothetical protein
PF14_0539	hypothetical protein												PFI0170	I15363_1	I15363_1	PFI0200c	PFI0200c	adapter-related protein, putative
PF13_0353	NADH-cytochrome b5 reductase, putative												PFJ0311	J293_1	J293_1	PF10_0116	PF10_0116	hypothetical protein
PF08_0046	hypothetical protein												PFK0622	Ks1196_1	KS1196_1	PF11_0057	PF11_0057	hypothetical protein
PF10_0016	acyl CoA binding protein, putative												PFK1252	Ks8_4	KS8_4	PF11_0199	PF11_0199	hypothetical protein
PFB0110w	hypothetical protein												PFM0378	M35008_4	M35008_4	MAL13P1.324	MAL13P1.324	aldo-keto reductase, putative
PF14_0662	hypothetical protein												PFN0058	N128_57	N128_57	PF14_0416	PF14_0416	hypothetical protein
PFI0400c	hypothetical protein												PFF0898	F40572_9	F40572_9	PFE0980c	PFE0980c	hypothetical protein
PF08_0034	histone acetyltransferase Gcn5, putative												PFE0424	E27300_2	E27300_2	MAL6P1.41	PFF0185c	hypothetical protein
MAL13P1.147	hypothetical protein												EMPTY
PF14_0047	hypothetical protein												Pfa3D7|chr9_1.glm_25|2001.10.24|Prediction|PlasmoDB	oPFI17651	OPFI17651	PFI0075w	PFI0075w	rifin
PFC0580c	hypothetical protein												Pfa3D7|chr13_3000003.glm_41|2001.10.24|Prediction|PlasmoDB	oPFM60526	OPFM60526	MAL13P1.171	MAL13P1.171	transmembrane protein Tmp21 homologue, putative
PF14_0017	lysophospholipase, putative												Alien3_90
PF14_0010	glycophorin binding protein-related antigen												null
PF13_0292	hypothetical protein												Dye Marker
PFI0075w	#N/A												PFK0159	Kn1106_2	KN1106_2	PFL2250c	PFL2250c	rac-beta serine/threonine protein kinase, putative
PFL2635w	stevor													A16096_2	A16096_2	PFA0665w	PFA0665w	hypothetical protein
PFL1895w	ribosomal protein L23, putative												PFC0135	C394	C394	PFC0575w	PFC0575w	hypothetical protein
MAL7P1.31	hypothetical protein												PFD0526	D6287_51	D6287_51	NULL	NULL	NULL
PFL0065w	hypothetical protein												PFF0057	F1150_5	F1150_5	NULL	NULL	NULL
PF14_0601	replication factor C3												PFF1506	F59310_5	F59310_5	PF08_0114	PF08_0114	hypothetical protein
PF10_0062	hypothetical protein												PFI0397	I5035_1	I5035_1	PFI0260c	PFI0260c	hypothetical protein
PFI0490c	hypothetical protein												PFJ0507	J587_4	J587_4	NULL	NULL	NULL
MAL8P1.38	hypothetical protein												PFK0834	Ks25_8	KS25_8	PF11_0077	PF11_0077	hypothetical protein
MAL7P1.171	hypothetical protein												PFL0139	L2_246	L2_246	PFL0720w	PFL0720w	hypothetical protein
PFL0850w	anaphase promoting complex subunit 10												PFN0076	N128_81	N128_81	NULL	NULL	NULL
PFL0495c	ABC transporter, putative												PFN0599	N145_62	N145_62	NULL	NULL	NULL
PFI0305c	hypothetical protein												PFL0176	L2_62	L2_62	PFL0335c	PFL0335c	eukaryotic translation initiation factor 5, putative
MAL13P1.210	hypothetical protein												PFK0852	Ks26_23	KS26_23	PF11_0112	PF11_0112	vacuolar sorting protein 35, putative
PF10_0270	#N/A												Pfa3D7|chr4_1.glm_141|2001.10.24|Prediction|PlasmoDB	oPFD66966	OPFD66966	PFD0580c	PFD0580c	hypothetical protein
PFC0085c	hypothetical protein, conserved												Pfa3D7|chr13_1000027.glm_10|2001.10.24|Prediction|PlasmoDB	oPFM60500	OPFM60500	PF13_0269	PF13_0269	glycerol kinase, putative
PFI1290w	protein kinase, putative												Alien3_60
MAL13P1.121	hypothetical protein													A23157_2	A23157_2	PFA0145c	PFA0145c	aspartyl-tRNA synthetase
PF13_0112	hypothetical protein												PFK0218	Kn1626_2	KN1626_2	PFI0515w	PFI0515w	prenylated protein, putative
PFL1365w	hypothetical protein													A16972_1	A16972_1	NULL	NULL	NULL
PF14_0451	mitochondrial ribosomal protein S14 precursor, putative												PFC0139	C412	C412	NULL	NULL	NULL
PFL0055c	protein with DNAJ domain (resa-like), putative												PFD0563	D65980_2	D65980_2	NULL	NULL	NULL
PFI0065w	rifin												PFF0060	F11575_2	F11575_2	MAL8P1.22	MAL8P1.22	dehydrodolichyl diphosphate synthetase, putative
PFI1750c	hypothetical protein												PFF1515	F59681_5	F59681_5	NULL	NULL	NULL
PFE0855c	hypothetical protein												PFI0406	I523_4	I523_4	NULL	NULL	NULL
PF07_0089	hypothetical protein												PFJ0527	J647_6	J647_6	PF10_0097	PF10_0097	hypothetical protein
PFL1210w	hypothetical protein												PFK0840	Ks266_16	KS266_16	PF11_0276	PF11_0276	hypothetical protein
PF14_0392	Ser/Thr protein kinase, putative												PFL0145	L2_259	L2_259	PFL0755c	PFL0755c	hypothetical protein
PF11_0141	UDP-galactose transporter, putative												PFN0080	N128_87	N128_87	NULL	NULL	NULL
MAL8P1.91	hypothetical protein												PFN0620	N148_2	N148_2	PF14_0723	PF14_0723	hypothetical protein
MAL7P1.126	hypothetical protein												PFL0065	L2_110	L2_110	PFL0425c	PFL0425c	hypothetical protein
PF14_0015	aminopeptidase, putative												PFK1002	Ks48_16	KS48_16	PF11_0514	PF11_0514	hypothetical protein
PF11_0253	hypothetical protein												Pfa3D7|snRNA-1|2001.10.24|Prediction|PlasmoDB	snRNA-1
PF11_0038	hypothetical protein												Pfa3D7|chr9_1.glm_186|2001.10.24|Prediction|PlasmoDB	oPFI17711	OPFI17711	PFI0815c	PFI0815c	hypothetical protein, conserved
PFI0060c	hypothetical protein												Alien3
PFF1545w	rifin													A14801_18	A14801_18	PFA0625w	PFA0625w	SURFIN, surface-associated interspersed gene
PFL0025c	rifin												PFK1250	Ks8_1	KS8_1	PF11_0201	PF11_0201	hypothetical protein
PFD1140w	hypothetical protein													A1700_3	A1700_3	PFA0350c	PFA0350c	hypothetical protein
PFI1535w	hypothetical protein												PFC0142	C417	C417	PFC0581w	PFC0581w	hypothetical protein
MAL13P1.320	hypothetical protein												PFD0571	D6681_2	D6681_2	PFD1150c	PFD1150c	hypothetical protein
PFD0050w	rifin												PFF0697	F3247_2	F3247_2	MAL7P1.55	MAL7P1.55	erythrocyte membrane protein 1 (PfEMP1)
PF14_0373	ubiquinol cytochrome c oxidoreductase, putative												PFF1524	F60188_2	F60188_2	MAL8P1.111	MAL8P1.111	hypothetical protein
MAL7P1.175	hypothetical protein												PFI0409	I5362_4	I5362_4	PFI0845w	PFI0845w	hypothetical protein
PF08_0072	hypothetical protein												PFJ0532	J64_2	J64_2	PF10_0298	PF10_0298	26S proteasome subunit, putative
MAL7P1.66	hypothetical protein												PFK0858	Ks271_1	KS271_1	PF11_0457	PF11_0457	hypothetical protein
PF11_0173	oligosacharyl transferase STT3 subunit, putative												PFL0151	L2_276	L2_276	PFL0785c	PFL0785c	signal recognition particle 19 kd protein, putative
PF13_0155	hypothetical protein												PFN0084	N128_92	N128_92	PF14_0397	PF14_0397	hypothetical protein, conserved
PF10_0224	dynein heavy chain, putative												PFN0625	N149_1	N149_1	PF14_0480	PF14_0480	hypothetical protein
PF10_0005	rifin												PFL0140	L2_247	L2_247	PFL0725w	PFL0725w	thioredoxin peroxidase
PF11_0127	hypothetical protein												PFK1147	Ks66_5	KS66_5	PF11_0475	PF11_0475	hypothetical protein
PFE0170c	protein kinase, putative												Pfa3D7|chr4_1.glm_152|2001.10.24|Prediction|PlasmoDB	oPFD66967	OPFD66967	PFD0625c	PFD0625c	erythrocyte membrane protein 1 (PfEMP1)
PFA0760w	rifin												Pfa3D7|chr9_1.glm_315|2001.10.24|Prediction|PlasmoDB	oPFI17712	OPFI17712	PFI1380c	PFI1380c	hypothetical protein
PF07_0047	cell division cycle ATPase, putative												Alien5
PFI0115c	hypothetical protein													A11962_3	A11962_3	PFA0660w	PFA0660w	protein with DNAJ domain, dnj1/sis1 family
PFL2175w	ubiquitin-conjugating enzyme e2, putative												PFK0669	Ks13_4	KS13_4	PF11_0404	PF11_0404	malaria antigen
PFL1060c	hypothetical protein, conserved													A22053_4	A22053_4	MAL6P1.13	PFF1535w	hypothetical protein, conserved in P. falciparum
PFD0520c	hypothetical protein												PFC0146	C422	C422	PFC0600w	PFC0600w	hypothetical protein
PFD0015c	rifin												PFD0575	D66953_1	D66953_1	NULL	NULL	NULL
PF10_0084	tubulin beta chain, putative												PFF0701	F3276_2	F3276_2	PF11_0294	PF11_0294	ATP-dependent phosphofructokinase, putative
MAL7P1.162	dynein heavy chain, putative												PFF1565	F62141_1	F62141_1	MAL6P1.63	PFF0295c	hypothetical protein
PF07_0107	hypothetical protein												PFI0421	I587_1	I587_1	PFI0135c	PFI0135c	papain family cysteine protease, putative
MAL8P1.162	hypothetical protein, conserved in P. falciparum												PFJ0536	J65_10	J65_10	PF10_0208	PF10_0208	hypothetical protein, conserved
PF14_0712	hypothetical protein												PFK0869	Ks291_10	KS291_10	NULL	NULL	NULL
PF08_0104	rifin												PFM0408	M36520_1	M36520_1	MAL13P1.147	MAL13P1.147	hypothetical protein
PF10_0111	20S proteasome beta subunit, putative												PFN0087	N128_97	N128_97	PF14_0393	PF14_0393	structure specific recognition protein, putative
PF13_0140	dihydrofolate synthase/folylpolyglutamate synthase												PFN0632	N149_18	N149_18	PF14_0490	PF14_0490	hypothetical protein
PF11_0342	hypothetical protein												PFL0206	L3_35	L3_35	PFL0880c	PFL0880c	hypothetical protein
PF14_0155	hypothetical protein												PFK0629	Ks1228_7	KS1228_7	PF10_0365	PF10_0365	hypothetical protein
PF11_0514	#N/A												Pfa3D7|chr4_1.glm_149|2001.10.24|Prediction|PlasmoDB	oPFD66968	OPFD66968	PFD0615c	PFD0615c	erythrocyte membrane protein 1 (PfEMP1)
PF07_0013	hypothetical protein												Pfa3D7|chr7_000002.glm_10|2001.10.24|Prediction|PlasmoDB	oPFG0049	OPFG0049	PF07_0044	PF07_0044	hypothetical protein
PFC0180c	membrane skeletal protein, putative												Alien6_80
PFI1165c	hypothetical protein													A3310_30	A3310_30	PFA0465c	PFA0465c	N-terminal acetyltransferase, putative
PF11_0356	hypothetical protein												PFK0849	Ks26_17	KS26_17	PF11_0114	PF11_0114	actin, putative
PFC0540w	hypothetical protein													A23157_14	A23157_14	PFA0165c	PFA0165c	hypothetical protein
PFB0075c	hypothetical protein												PFC0161	C449	C449	PFC0695w	PFC0695w	hypothetical protein
PFI0295c	hypothetical protein, conserved												PFD0582	D8125_1	D8125_1	PFE0650c	PFE0650c	hypothetical protein
PF11_0464	hypothetical protein												PFF0706	F32922_1	F32922_1	PFL1795c	PFL1795c	hypothetical protein
PF14_0043	hypothetical protein												PFF1570	F62285_1	F62285_1	PF07_0104	PF07_0104	kinesin-like protein, putative
PF13_0010	Gbph2												PFI0448	I6567_2	I6567_2	PFI0495w	PFI0495w	hypothetical protein
PF07_0009	chitinase precursor fragment, truncated												PFJ0539	J65_14	J65_14	PF10_0206	PF10_0206	hypothetical protein
PFC0560c	hypothetical protein												PFK0873	Ks291_8	KS291_8	PF11_0261	PF11_0261	hypothetical protein
PFE0030c	STEVOR pseudogene												PFM0411	M36656_1	M36656_1	PF13_0197	PF13_0197	merozoite Surface Protein 7 precursor, MSP7
PF11_0345	hypothetical protein												PFN0105	N129_41	N129_41	PF14_0727	PF14_0727	hypothetical protein
PF14_0297	ecto-nucleoside triphosphate diphosphohydrolase 1, putative												PFN0636	N149_3	N149_3	PF14_0480	PF14_0480	hypothetical protein
MAL7P1.144	hypothetical protein, conserved												PFJ0260	J246_2	J246_2	PF10_0128	PF10_0128	hypothetical protein
PFB1015w	rifin												pla_Clp	PClp
PF10_0164	hypothetical protein												Pfa3D7|chr6_000073.glm_1|2001.10.24|Prediction|PlasmoDB	oPFF72445	OPFF72445	MAL6P1.195	PFF1125c	RNA-binding protein mei2 homologue, putative
PFL2120w	hypothetical protein												Pfa3D7|chr4_1.glm_14|2001.10.24|Prediction|PlasmoDB	oPFD67009	OPFD67009	PFD0020c	PFD0020c	erythrocyte membrane protein 1 (PfEMP1)
MAL7P1.52	RIF pseudogene, RIFIN pseudogene												Alien6_50
PFC0485w	putative protein kinase												PFB0041	B180	B180	PFB0285c	PFB0285c	hypothetical protein
PFF0855c	rifin												PFK0899	Ks31_2	KS31_2	PF11_0327	PF11_0327	hypothetical protein
PFL2000w	mitochondrial carrier protein, putative													A23157_8	A23157_8	PFA0150c	PFA0150c	hypothetical protein
PF10_0097	#N/A												PFC0164	C458	C458	PFC0705c	PFC0705c	hypothetical protein
PF11_0037	#N/A												PFE0587	E6125_5	E6125_5	PFE1170w	PFE1170w	hypothetical protein
PF14_0706	hypothetical protein												PFF0710	F33074_1	F33074_1	NULL	NULL	NULL
PFF0145w	hypothetical protein												PFF1576	F62396_2	F62396_2	MAL7P1.144	MAL7P1.144	hypothetical protein, conserved
MAL13P1.285	hypothetical protein												PFI0456	I6653_2	I6653_2	PFI1475w	PFI1475w	merozoite surface protein 1, precursor
PFD0060w	rifin												PFJ0567	J71_12	J71_12	NULL	NULL	NULL
PF08_0070	hypothetical protein												PFK0880	Ks2_2	KS2_2	NULL	NULL	NULL
PFE1255w	hypothetical protein												PFM0417	M36754_20	M36754_20	PF13_0325	MAL13P1.305	hypothetical protein
MAL8P1.84	hypothetical protein												PFN0108	N129_5	N129_5	PF14_0744	PF14_0744	hypothetical protein
PF13_0128	beta-hydroxyacyl-acp dehydratase precursor												PFN0655	N150_39	N150_39	PF14_0106	PF14_0106	hypothetical protein
MAL13P1.218	UDP-N-acetylglucosamine pyrophosphorylase, putative												PFJ0304	J27_18	J27_18	PF10_0188	PF10_0188	hypothetical protein
PFD0225w	hypothetical protein												pla_ORF129	PORF129
PFE1275c	RNA methyltransferase, putative												Pfa3D7|chr7_000103.glm_2|2001.10.24|Prediction|PlasmoDB	oPFG0026	OPFG0026	PF07_0095	PF07_0095	hypothetical protein, conserved
PF11_0109	hypothetical protein												Pfa3D7|chr9_1.glm_154|2001.10.24|Prediction|PlasmoDB	oPFI17715	OPFI17715	PFI0650c	PFI0650c	hypothetical protein
PFC0095c	hypothetical protein, conserved												Alien7_90
PFD0435c	hypothetical protein												PFB0045	B188	B188	PFB0300c	PFB0300c	merozoite surface protein 2 precursor
PFI1115c	pre-mRNA splicing factor protein, putative												PFK1224	Ks83_19	KS83_19	NULL	NULL	NULL
MAL13P1.232	hypothetical protein													A24704_4	A24704_4	PFA0275c	PFA0275c	hypothetical protein
PF14_0672	cyclic nucleotide phosphodiesterase, putative												PFC0168	C472	C472	PFC0720w	PFC0720w	hypothetical protein
PFI0815c	hypothetical protein, conserved												PFE0590	E6790_1	E6790_1	PFI0955w	PFI0955w	sugar transporter, putative
PF11_0426	hypothetical protein												PFF0740	F34425_1	F34425_1	PF08_0114	PF08_0114	hypothetical protein
PF10_0061	hypothetical protein												PFF1580	F62610_11	F62610_11	NULL	NULL	NULL
PFL0200c	hypothetical protein												PFI0459	I6658_3	I6658_3	PFI0735c	PFI0735c	NADH dehydrogenase, putative
PF11_0035	hypothetical protein												PFJ0570	J71_4	J71_4	PF10_0371	PF10_0371	hypothetical protein
MAL8P1.68	hypothetical protein												PFL0033	L1_66	L1_66	PFL0115w	PFL0115w	hypothetical protein
PF10_0221	GcpE protein												PFM0421	M36754_9	M36754_9	MAL13P1.307	MAL13P1.307	hypothetical protein
PFE1180c	hypothetical protein												PFN0112	N130_1	N130_1	PF14_0573	PF14_0573	hypothetical protein
PFA0100c	hypothetical protein												PFN0659	N150_50	N150_50	PF14_0102	PF14_0102	rhoptry-associated protein 1, RAP1
PF13_0152	transcriptional regulatory protein sir2 homologue, putative												PFJ0475	J53_46	J53_46	PF10_0154	PF10_0154	ribonucleotide reductase small subunit, putative
PF14_0516	serine/threonine-protein kinase												pla_ORF91	PORF91
PFL1265c	hypothetical protein												Pfa3D7|chr14_1.glm_556|2001.10.24|Prediction|PlasmoDB	oPFN0261	OPFN0261	PF14_0502	PF14_0502	hypothetical protein
PF14_0757	hypothetical protein												Pfa3D7|chr14_1.glm_294|2001.10.24|Prediction|PlasmoDB	oPFN0282	OPFN0282	NULL	NULL	NULL
PF14_0199	hypothetical protein												Alien9_80
PF11_0484	hypothetical protein												PFB0056	B218	B218	PFB0340c	PFB0340c	cysteine protease, putative
PF11_0004	hypothetical protein												PFK1249	Ks89_8	KS89_8	PF11_0356	PF11_0356	hypothetical protein
PF10_0102	hypothetical protein													A3310_10	A3310_10	NULL	NULL	NULL
PFB0035c	rifin												PFC0172	C49	C49	PFC0085c	PFC0085c	hypothetical protein, conserved
PFI0135c	papain family cysteine protease, putative												PFE0593	E679_4	E679_4	NULL	NULL	NULL
PFI1505c	hypothetical protein												PFF0743	F34582_1	F34582_1	MAL6P1.193	PFF1135w	transcription or splicing factor-like protein, putative
PFD1120c	integral membrane protein, conserved in P. falciparum												PFF1628	F63860_1	F63860_1	NULL	NULL	NULL
PFE0555w	stearoyl-CoA desaturase (acyl-CoA desaturase, faty acid desaturase), putative												PFI0462	I6740_1	I6740_1	PFL1055c	PFL1055c	hypothetical protein
MAL13P1.303	polyadenylate binding protein, putative												PFJ0573	J71_9	J71_9	PF10_0372	PF10_0372	hypothetical protein
PF10_0020	#N/A												PFL0036	L1_70	L1_70	PFL0115w	PFL0115w	hypothetical protein
PFB0840w	replication factor C, subunit 2												PFM0440	M3766_1	M3766_1	MAL13P1.39	MAL13P1.39	hypothetical protein
PF13_0172	hypothetical protein												PFN0115	N130_18	N130_18	PF14_0567	PF14_0567	hypothetical protein
PFF0615c	Plasmodium falciparum membrane protein pf12 precursor												PFN0662	N150_53	N150_53	PF14_0100	PF14_0100	cytidine triphosphate synthetase
PFL0675c	hypothetical protein												PFJ0513	J590_2	J590_2	PF10_0324	PF10_0324	hypothetical protein
PF11_0357	hypothetical protein												Pfa3D7|chr6_000096.glm_5|2001.10.24|Prediction|PlasmoDB	oPFF72411	OPFF72411	MAL6P1.213	PFF1035w	Pfs77 protein
PF11_0435	hypothetical protein												Pfa3D7|chr11_1.glm_496|2001.10.24|Prediction|PlasmoDB	oPFK12898	OPFK12898	PF11_0447	PF11_0447	translation initiation factor eIF-1A, putative
PF10_0207	hypothetical protein												Pfa3D7|chr13_2000027.glm_3|2001.10.24|Prediction|PlasmoDB	oPFM60533	OPFM60533	NULL	NULL	NULL
PFE1450c	hypothetical protein, conserved												Alien9_50
PFI1445w	hypothetical protein												PFB0064	B264	B264	PFB0370c	PFB0370c	RNA-binding protein, putative
PFI0890c	large ribosomal subunit protein L3, prokaryotic (50S)-like, putative												PFK1268	Ks97_1	KS97_1	PF11_0191	PF11_0191	hypothetical protein
PF10_0188	hypothetical protein													A3310_19	A3310_19	PFA0485w	PFA0485w	hypothetical protein
MAL13P1.165	hypothetical protein												PFD0418	D49176_20	D49176_20	PFD0250c	PFD0250c	hypothetical protein
PF08_0078	hypothetical protein												PFE0598	E686_1	E686_1	PF11_0521	PF11_0521	erythrocyte membrane protein 1 (PfEMP1)
PFI0235w	replication factor A-related protein, putative												PFF0749	F34859_1	F34859_1	MAL7P1.92	MAL7P1.92	cysteine repeat modular protein 2 homologue
MAL13P1.127	#N/A												PFF1640	F64224_1	F64224_1	MAL7P1.109	MAL7P1.109	hypothetical protein
PFC0120w	Cytoadherence linked asexual protein, CLAG												PFI0492	I7697_2	I7697_2	PFI1315c	PFI1315c	hypothetical protein
PFL2205w	hypothetical protein												PFJ0577	J73_14	J73_14	PF10_0080	PF10_0080	endonuclease, putative
PF13_0021	small heat shock protein, putative												PFL0041	L1_79	L1_79	NULL	NULL	NULL
PFF0285c	DNA repair protein RAD50, putative												PFM0443	M37773_1	M37773_1	MAL13P1.188	MAL13P1.188	hypothetical protein
PF13_0117	hypothetical protein, conserved												PFN0134	N130_43	N130_43	PF14_0549	PF14_0549	hypothetical protein
PFC0110w	Cytoadherence linked asexual protein, CLAG												PFN0665	N150_58	N150_58	PF14_0097	PF14_0097	cytidine diphosphate-diacylglycerol synthase
PFF0385c	hypothetical protein												PFJ0586	J753_2	J753_2	PF10_0321	PF10_0321	hypothetical protein
PFF0170w	calcium antiporter, putative												Pfa3D7|chr4_1.glm_139|2001.10.24|Prediction|PlasmoDB	oPFD66955	OPFD66955	NULL	NULL	NULL
PFE0040c	Mature parasite-infected erythrocyte surface antigen (MESA) or PfEMP2												Pfa3D7|chr6_000053.glm_7|2001.10.24|Prediction|PlasmoDB	oPFF72448	OPFF72448	MAL6P1.278	PFF0715c	endonuclease iii homologue, putative
PFF0435w	ornithine aminotransferase												Pfa3D7|chr8_000154.glm_3|2001.10.24|Prediction|PlasmoDB	oPFH0032	OPFH0032	PF08_0124	PF08_0124	hypothetical protein
PFD1050w	alpha-tubulin ii												Alien10_90
PFL1725w	ATP synthase beta chain, mitochondrial precursor, putative												PFB0161	B471	B471	PFB0715w	PFB0715w	DNA-directed RNA polymerase II second largest subunit, putative
PF11_0261	#N/A												PFK0585	Ks103_3	KS103_3	PF11_0289	PF11_0289	hypothetical protein
PF13_0349	nucleoside diphosphate kinase b; putative													A3310_32	A3310_32	PFA0460c	PFA0460c	tubulin-specific chaperone a, putative
PFE0685w	hypothetical protein												PFD0424	D49176_31	D49176_31	PFD0265w	PFD0265w	pre-mRNA splicing factor, putative
MAL13P1.42	hypothetical protein												PFE0626	E8167_12	E8167_12	PFE0530w	PFE0530w	hypothetical protein
PF13_0115	frameshifted ebl1, pseudogene												PFF0758	F35105_2	F35105_2	PF07_0119	PF07_0119	hypothetical protein
PFD0955w	hypothetical protein												PFF1644	F64347_2	F64347_2	MAL8P1.157	MAL8P1.157	hypothetical protein
PFC0370w	hypothetical protein												PFI0499	I791_2	I791_2	PFI0255c	PFI0255c	mitochondrial carrier protein, putative
PF11_0181	tyrosine --tRNA ligase, putative												PFK0742	Ks1964_2	KS1964_2	PF11_0318	PF11_0318	PF16 protein, putative
PFC0915w	ATP-dependent RNA helicase, putative												PFL0044	L1_82	L1_82	PFL0115w	PFL0115w	hypothetical protein
PF13_0264	hypothetical protein												PFM0446	M3777_1	M3777_1	PF14_0695	PF14_0695	DNA-directed RNA polymerase, alpha subunit, truncated, putative
PFI0880c	acid phosphatase, putative												PFN0138	N130_47	N130_47	PF14_0544	PF14_0544	hypothetical protein
PF14_0331	cytochrome c oxidase assembly protein, putative												PFN0680	N150_8	N150_8	PF14_0120	PF14_0120	hypothetical protein
PFD1110w	hypothetical protein												PFJ0602	J870_2	J870_2	PF10_0274	PF10_0274	hypothetical protein
PFI0085c	hypothetical protein												Pfa3D7|chr3_3P8.glm_94|2001.10.24|Prediction|PlasmoDB	oPFC0747	OPFC0747	PFC0320w	PFC0320w	hypothetical protein
PFI1360c	serine/threonine protein phosphatase, putative												Pfa3D7|chr12_1.glm_343|2001.10.24|Prediction|PlasmoDB	oPFL0052	OPFL0052	PFL1485w	PFL1485w	hypothetical protein
PF14_0347	hypothetical protein												Pfa3D7|chrBLOB_004303.glm_1|2001.10.24|Prediction|PlasmoDB	oPFBLOB0164	OPFBLOB0164	PFE0425w	PFE0425w	hypothetical protein
PFI0950w	protein disulfide isomerase, putative												Alien10_60
MAL8P1.99	hypothetical protein												PFB0184	B510	B510	PFB0800c	PFB0800c	hypothetical protein
PF07_0042	hypothetical protein												PFK0689	Ks157_11	KS157_11	PF11_0509	PF11_0509	ring-infected erythrocyte surface antigen, putative
PF11_0087	Rad51 homolog, putative													A3310_8	A3310_8	PFA0490w	PFA0490w	hypothetical protein
PFI1255w	hypothetical protein, conserved												PFD0428	D49176_37	D49176_37	PFD0290w	PFD0290w	hypothetical protein
PF13_0328	proliferating cell nuclear antigen												PFE0631	E8314_2	E8314_2	PFE0685w	PFE0685w	hypothetical protein
PFE0675c	deoxyribodipyrimidine photolyase (photoreactivating enzyme, DNA photolyase), putative												PFF0791	F35823_1	F35823_1	NULL	NULL	NULL
PF10_0116	hypothetical protein												PFF1649	F64549_1	F64549_1	MAL7P1.68	MAL7P1.68	hypothetical protein, conserved
PFD0495c	hypothetical protein												PFI0504	I8083_1	I8083_1	PFI0195c	PFI0195c	hypothetical protein
MAL8P1.140	methionine aminopeptidase, putative												PFK0751	Ks202_5	KS202_5	PF11_0172	PF11_0172	hypothetical protein, conserved
PF14_0151	hypothetical protein												PFL0068	L2_117	L2_117	PFL0440c	PFL0440c	hypothetical protein
PF13_0107	#N/A												PFM0449	M37794_12	M37794_12	MAL13P1.191	MAL13P1.191	hypothetical protein, conserved
PFI0495w	hypothetical protein												PFN0141	N130_52	N130_52	PF14_0543	PF14_0543	hypothetical protein, conserved
MAL13P1.279	cell division control protein 2 homolog												PFN0684	N150_84	N150_84	PF14_0082	PF14_0082	hypothetical protein
MAL7P1.33	hypothetical protein												PFJ0390	J40_6	J40_6	PF10_0248	PF10_0248	hypothetical protein
PFL2180w	50S ribosomal protein L3, putative												Pfa3D7|chr2_11953.glm_79|2001.10.24|Prediction|PlasmoDB	oPFB0669	OPFB0669	PFB0295w	PFB0295w	adenylosuccinate lyase, putative
PFL0150w	origin recognition complex 1 protein												Pfa3D7|chr9_1.glm_37|2001.10.24|Prediction|PlasmoDB	oPFI17656	OPFI17656	PFI0125c	PFI0125c	hypothetical protein
PF11_0262	hypothetical protein												Pfa3D7|chr8_000035.glm_1|2001.10.24|Prediction|PlasmoDB	oPFH0034	OPFH0034	PF08_0020	PF08_0020	hypothetical protein
PFF0865w	Control oligonucleotide to histone h3(MAL6P1.248)												NC_000964_pheB
PF14_0184	hypothetical protein												PFB0199	B537	B537	PFB0840w	PFB0840w	replication factor C, subunit 2
PFF1305w	hypothetical protein												PFK0738	Ks189_1	KS189_1	PF11_0096	PF11_0096	casein kinase II, alpha subunit, putative
PF14_0387	hypothetical protein												PFC0075	C25	C25	PFC0035w	PFC0035w	rifin
MAL8P1.4	hypothetical protein												PFD0433	D49176_47	D49176_47	NULL	NULL	NULL
PFB0930w	hypothetical protein												PFE0634	E832_1	E832_1	PFE0470w	PFE0470w	hypothetical protein
PFD0470c	replication factor a protein, putative												PFF0797	F36098_1	F36098_1	PFI1800w	PFI1800w	enzyme, putative
PF14_0679	sulfate transporter, putative												PFF1680	F65658_4	F65658_4	PFE1505w	PFE1505w	hypothetical protein
PF11_0232	hypothetical protein												PFI0512	I8325_1	I8325_1	PFI0990c	PFI0990c	hypothetical protein
PFD0980w	holo-(acyl-carrier protein) synthase, putative												PFK0755	Ks202_9	KS202_9	NULL	NULL	NULL
PFC0675c	hypothetical protein												PFL0071	L2_120	L2_120	PFL0450c	PFL0450c	hypothetical protein
PF10_0153	hsp60												PFM0469	M38740_1	M38740_1	PF14_0747	PF14_0747	hypothetical protein
PFD0480w	hypothetical protein												PFN0146	N131_10	N131_10	PF14_0132	PF14_0132	ribosomal protein S9, putative
PF14_0105	hypothetical protein												PFN0688	N150_9	N150_9	PF14_0119	PF14_0119	hypothetical protein, conserved
PF14_0340	hypothetical protein												PFJ0425	J45_7	J45_7	NULL	NULL	NULL
PFI0265c	rhoptry protein, putative												Pfa3D7|chrBLOB_003355.glm_1|2001.10.24|Prediction|PlasmoDB	oPFBLOB0011	OPFBLOB0011	PF08_0071	PF08_0071	Fe-superoxide dismutase
PF11_0215	hypothetical protein												Pfa3D7|chr4_1.glm_227|2001.10.24|Prediction|PlasmoDB	oPFD66987	OPFD66987	PFD0960c	PFD0960c	ribosomal protein L7Ae-related protein, putative
PFL1970w	erythrocyte membrane protein 1 (PfEMP1)												Pfa3D7|chr13_4000053.glm_2|2001.10.24|Prediction|PlasmoDB	oPFM60534	OPFM60534	PF13_0138	PF13_0138	hypothetical protein, conserved
PFI0180w	alpha tubulin												NC_000964_yabQ
PF13_0028	hypothetical protein												PFB0207	B550	B550	PFB0870w	PFB0870w	hypothetical protein
PF10_0343	S-antigen												PFK0750	Ks202_4	KS202_4	NULL	NULL	NULL
PF14_0761	fatty acyl CoA synthetase 1												PFC0080	C259	C259	PFC0410w	PFC0410w	rat BRAIN protein-like
PF13_0131	hypothetical protein												PFD0454	D51731_2	D51731_2	NULL	NULL	NULL
MAL13P1.324	aldo-keto reductase, putative												PFE0642	E8769_2	E8769_2	MAL7P1.19	MAL7P1.19	hypothetical protein
PF14_0200	hypothetical protein												PFF0804	F36356_4	F36356_4	PFE0595w	PFE0595w	hypothetical protein
PF11_0069	hypothetical protein												PFF1683	F65704_2	F65704_2	NULL	NULL	NULL
PF11_0207	hypothetical protein												PFJ0455	J53_17	J53_17	PF10_0136	PF10_0136	Initiation factor 2 subunit family, putative
PF14_0630	protein serine/threonine phosphatase												PFK0759	Ks2098_1	KS2098_1	PF11_0346	PF11_0346	hypothetical protein
PF11_0489	hypothetical protein												PFL0074	L2_127	L2_127	NULL	NULL	NULL
PF14_0488	hypothetical protein												PFM0474	M38757_7	M38757_7	MAL13P1.130	MAL13P1.130	hypothetical protein
PF14_0061	hypothetical protein												PFN0168	N132_106	N132_106	PF14_0356	PF14_0356	hypothetical protein
MAL7P1.81	eukaryotic translation initiation factor 3 37.28 kDa subunit, putative												PFN0695	N151_14	N151_14	PF14_0463	PF14_0463	chloroquine resistance marker protein
PF14_0446	hypothetical protein												PFJ0465	J53_31	J53_31	PF10_0145	PF10_0145	hypothetical protein
PFB0385w	acyl carrier protein, putative												Pfa3D7|chr7_000021.glm_1|2001.10.24|Prediction|PlasmoDB	oPFG0003	OPFG0003	PF07_0031	PF07_0031	heat shock protein 86 family protein
PF11_0427	dolichyl-phosphate b-D-mannosyltransferase, putative												Pfa3D7|chr14_1.glm_17|2001.10.24|Prediction|PlasmoDB	oPFN0267	OPFN0267	PF14_0015	PF14_0015	aminopeptidase, putative
PFI1415w	Serine/Threonine protein kinase, putative												Pfa3D7|chr12_1.glm_426|2001.10.24|Prediction|PlasmoDB	oPFL0129	OPFL0129	PFL1820w	PFL1820w	hypothetical protein
PFF0860c	histone h2a												NC_000964_ybaS
PF14_0735	hypothetical protein												PFC0047	C187	C187	PFC0285c	PFC0285c	T-complex protein beta subunit, putative
													PFK0758	Ks206_3	KS206_3	PF11_0185	PF11_0185	hypothetical protein
													PFC0085	C273	C273	PFC0420w	PFC0420w	calcium-dependent protein kinase, putative
													PFD0466	D53677_7	D53677_7	PFD1025w	PFD1025w	erythrocyte membrane protein 1 (PfEMP1)-like pseudogene
													PFF0003	F10044_2	F10044_2	MAL6P1.68	PFF0320c	polypyrimidine tract binding protein, putative
													PFF0811	F36380_5	F36380_5	PFD0245c	PFD0245c	ATP-dependant RNA helicase-like protein, putative
													PFF1693	F66450_1	F66450_1	PF08_0082	PF08_0082	hypothetical protein
													PFJ0458	J53_22	J53_22	PF10_0139	PF10_0139	hypothetical protein
													PFK0786	Ks225_7	KS225_7	PF11_0468	PF11_0468	hypothetical protein
													PFL0078	L2_136	L2_136	PFL0480w	PFL0480w	porphobilinogen deaminase, putative
													PFM0478	M38913_6	M38913_6	MAL13P1.341	MAL13P1.341	hypothetical protein, conserved
													PFN0171	N132_109	N132_109	PF14_0353	PF14_0353	hypothetical protein
													PFN0876	N168_6	N168_6	PF14_0529	PF14_0529	gamma-adaptin, putative
													PFK0022	Km2234_6	KM2234_6	NULL	NULL	NULL
													Pfa3D7|chr4_1.glm_86|2001.10.24|Prediction|PlasmoDB	oPFD66958	OPFD66958	PFD0310w	PFD0310w	sexual stage-specific protein precursor
													Pfa3D7|chr6_000051.glm_5|2001.10.24|Prediction|PlasmoDB	oPFF72450	OPFF72450	MAL6P1.161	PFF1295w	hypothetical protein, conserved
													Pfa3D7|chr12_1.glm_476|2001.10.24|Prediction|PlasmoDB	oPFL0132	OPFL0132	PFL2010c	PFL2010c	DEAD/DEAH box helicase, putative
													NC_000964_ycxA
													PFC0050	C195	C195	PFC0300c	PFC0300c	60S ribosomal protein L7, putative
														A12706_1	A12706_1	PFA0420w	PFA0420w	hypothetical protein
													PFC0089	C283	C283	PFC0435w	PFC0435w	hypothetical protein
													PFD0471	D54177_1	D54177_1	PFE0920c	PFE0920c	cyclin2 related protein, putative
													PFF0007	F10185_2	F10185_2	NULL	NULL	NULL
													PFF0836	F37362_1	F37362_1	MAL8P1.144	MAL8P1.144	hypothetical protein
													PFF1697	F66763_1	F66763_1	NULL	NULL	NULL
													PFJ0463	J53_29	J53_29	PF10_0143	PF10_0143	ADA2-like protein
													PFK0794	Ks230_1	KS230_1	PF11_0503	PF11_0503	hypothetical protein
													PFL0101	L2_180	L2_180	PFL0570c	PFL0570c	hypothetical protein conserved
													PFM0483	M38941_3	M38941_3	MAL13P1.335	MAL13P1.335	phosphatidylserine synthase i; putative
													PFN0175	N132_116	N132_116	PF14_0350	PF14_0350	hypothetical protein
													PFN0893	N172_3	N172_3	PF14_0316	PF14_0316	DNA topoisomerase II, putative
													PFK0298	Kn2549_3	KN2549_3	PFL0830w	PFL0830w	hypothetical protein
													Pfa3D7|chr4_1.glm_121|2001.10.24|Prediction|PlasmoDB	oPFD66961	OPFD66961	PFD0445c	PFD0445c	hypothetical protein
													Pfa3D7|chr6_000004.glm_6|2001.10.24|Prediction|PlasmoDB	oPFF72451	OPFF72451	MAL6P1.184	PFF1180w	anaphase-promoting complex subunit, putative
													Pfa3D7|chr12_1.glm_284|2001.10.24|Prediction|PlasmoDB	oPFL0135	OPFL0135	PFL1235c	PFL1235c	hypothetical protein
													null
													PFC0064	C230	C230	PFC0335c	PFC0335c	hypothetical protein
														A13725_5	A13725_5	PFA0530c	PFA0530c	hypothetical protein, conserved
													PFC0107	C321	C321	PFC0490w	PFC0490w	hypothetical protein
													PFD0476	D55287_1	D55287_1	MAL8P1.139	MAL8P1.139	hypothetical protein
													PFF0012	F1021_3	F1021_3	MAL6P1.287	PFF0670w	hypothetical protein
													PFF0843	F37850_1	F37850_1	PFI1395w	PFI1395w	hypothetical protein
													PFI0357	I4256_1	I4256_1	MAL13P1.19	MAL13P1.19	hypothetical protein
													PFJ0469	J53_38	J53_38	PF10_0148	PF10_0148	hypothetical protein
													PFK0799	Ks244_1	KS244_1	PF11_0230	PF11_0230	hypothetical protein
													PFL0108	L2_192	L2_192	PFL0600w	PFL0600w	hypothetical protein
													PFM0510	M41547_1	M41547_1	PF14_0329	PF14_0329	hypothetical protein, conserved
													PFN0178	N132_122	N132_122	PF14_0347	PF14_0347	hypothetical protein
													PFN0907	N175_2	N175_2	PF14_0142	PF14_0142	serine/threonine protein phosphatase, putative
													PFK0394	Kn4044_2	KN4044_2	NULL	NULL	NULL
													Pfa3D7|chr12_1.glm_518|2001.10.24|Prediction|PlasmoDB	oPFL0008	OPFL0008	PFL2210w	PFL2210w	delta-aminolevulinic acid synthetase
													Pfa3D7|chr7_000012.glm_12|2001.10.24|Prediction|PlasmoDB	oPFG0032	OPFG0032	MAL7P1.100	MAL7P1.100	serine/threonine protein kinase 2, putative
													Pfa3D7|chr9_1.glm_326|2001.10.24|Prediction|PlasmoDB	oPFI17718	OPFI17718	PFI1430w	PFI1430w	hypothetical protein
													null
													PFC0071	C242	C242	PFC0375c	PFC0375c	splicing factor, putative
														A13725_9	A13725_9	PFA0520c	PFA0520c	chromatin assembly factor 1 protein WD40 domain, putative
													PFC0111	C336	C336	PFC0505c	PFC0505c	hypothetical protein
													PFD0512	D6287_18	D6287_18	PFD0135w	PFD0135w	erythrocyte membrane protein 1 (PfEMP1) pseudogene
													PFF0019	F10466_1	F10466_1	MAL8P1.23	MAL8P1.23	ubiquitin-protein ligase 1, putative
													PFF0850	F38025_1	F38025_1	MAL6P1.168	PFF1260c	hypothetical protein
													PFI0361	I4355_4	I4355_4	PFI0275w	PFI0275w	hypothetical protein
													PFJ0495	J564_1	J564_1	NULL	NULL	NULL
													PFK0803	Ks244_7	KS244_7	PF11_0229	PF11_0229	hypothetical protein
													PFL0111	L2_195	L2_195	PFL0610w	PFL0610w	hypothetical protein
													PFM0513	M41763_2	M41763_2	MAL13P1.196	MAL13P1.196	protein kinase, putative
													PFN0582	N145_33	N145_33	PF14_0014	PF14_0014	hypothetical protein
													PFN0916	N177_2	N177_2	PF14_0227	PF14_0227	calcium-dependent protein kinase, putative
													PFK0425	Kn5026_1	KN5026_1	NULL	NULL	NULL
													Pfa3D7|chrBLOB_004161.glm_1|2001.10.24|Prediction|PlasmoDB	oPFBLOB0012	OPFBLOB0012	PFI1475w	PFI1475w	merozoite surface protein 1, precursor
													Pfa3D7|chrBLOB_003116.glm_1|2001.10.24|Prediction|PlasmoDB	oPFBLOB0115	OPFBLOB0115	PF10_0208	PF10_0208	hypothetical protein, conserved
													Pfa3D7|chr9_1.glm_343|2001.10.24|Prediction|PlasmoDB	oPFI17719	OPFI17719	PFI1480w	PFI1480w	hypothetical protein
													null
													PFK0421	Kn479_3	KN479_3	PFL1330c	PFL1330c	hypothetical protein
														A14195_4	A14195_4	PFA0330w	PFA0330w	pfAARP2 protein
													PFC0114	C344	C344	PFC0515c	PFC0515c	hypothetical protein
													PFD0518	D6287_29	D6287_29	PFD0165w	PFD0165w	ubiquitin-specific protease, putative
													PFF0043	F11007_3	F11007_3	NULL	NULL	NULL
													PFF0856	F38618_1	F38618_1	MAL7P1.147	MAL7P1.147	ubiquitin carboxyl-terminal hydrolase, putative
													PFI0367	I4500_1	I4500_1	PF13_0101	PF13_0101	hypothetical protein
													PFJ0498	J5665_24	J5665_24	PF11_0278	PF11_0278	hypothetical protein
													PFK0825	Ks25_1	KS25_1	PF11_0075	PF11_0075	hypothetical protein
													PFL0114	L2_199	L2_199	PFL0615w	PFL0615w	hypothetical protein
													PFM0516	M41776_1	M41776_1	NULL	NULL	NULL
													PFN0588	N145_43	N145_43	PF14_0008	PF14_0008	rifin
													PFL0005	L1_103	L1_103	PFL0180w	PFL0180w	cytochrome c1 heme lyase, putative
													PFK0444	Kn5299_2	KN5299_2	PFL0410w	PFL0410w	hypothetical protein
													Pfa3D7|chrBLOB_003842.glm_1|2001.10.24|Prediction|PlasmoDB	oPFBLOB0015	OPFBLOB0015	PFD0560w	PFD0560w	hypothetical protein
													Pfa3D7|chr13_4000008.glm_1|2001.10.24|Prediction|PlasmoDB	oPFM60498	OPFM60498	PF13_0096	PF13_0096	Ubiquitin Carboxyl-terminal Hydrolase-like zinc finger protein
													Alien2_50
													null
													PFK0500	Kn722_2	KN722_2	PF10_0374	PF10_0374	gene 11-1 protein precursor
														A14801_9	A14801_9	PFA0610c	PFA0610c	hypothetical protein, conserved in P. falciparum
													PFC0118	C351	C351	NULL	NULL	NULL
													PFD0521	D6287_31	D6287_31	PFD0175c	PFD0175c	hypothetical protein
													PFF0052	F11323_5	F11323_5	PFE0495w	PFE0495w	hypothetical protein
													PFF1501	F59165_1	F59165_1	MAL8P1.134	MAL8P1.134	hypothetical protein
													PFI0370	I4555_2	I4555_2	PFI0850w	PFI0850w	hypothetical protein
													PFJ0503	J583_1	J583_1	NULL	NULL	NULL
													PFK0828	Ks25_15	KS25_15	PF11_0080	PF11_0080	hypothetical protein
													PFL0135	L2_233	L2_233	PFL0700w	PFL0700w	hypothetical protein
													PFM0529	M42932_1	M42932_1	PF13_0239	PF13_0239	hypothetical protein
													PFN0592	N145_50	N145_50	PF14_0005	PF14_0005	rifin
													PFL0164	L2_37	L2_37	PFL0290w	PFL0290w	hypothetical protein
													PFK0782	Ks2242_1	KS2242_1	PF11_0052	PF11_0052	hypothetical protein
													Pfa3D7|chr4_1.glm_140|2001.10.24|Prediction|PlasmoDB	oPFD66963	OPFD66963	PFD0565c	PFD0565c	RNA helicase, putative
													Pfa3D7|chrBLOB_004097.glm_2|2001.10.24|Prediction|PlasmoDB	oPFBLOB0117	OPFBLOB0117	PFI1450c	PFI1450c	hypothetical protein, conserved
													Alien3_90
													null
													Dye Marker
													PFN0234	N132_55	N132_55	PF14_0372	PF14_0372	hypothetical protein
													PFB0235	B60	B60	PFB0105c	PFB0105c	hypothetical protein
													PFD0263	D33539_32	D33539_32	PFD0755c	PFD0755c	adenylate kinase 1
													PFE0482	E29615_3	E29615_3	PFE1005w	PFE1005w	40S ribosomal subunit protein S9, putative
													PFF0637	F30316_1	F30316_1	PF07_0122	PF07_0122	hypothetical protein, conserved
													PFI0150	I14759_1	I14759_1	NULL	NULL	NULL
													PFJ0316	J299_1	J299_1	PF14_0631	PF14_0631	hypothetical protein
													PFK0611	Ks115_1	KS115_1	PF11_0359	PF11_0359	coatomer delta subunit, putative
													PFK1237	Ks85_10	KS85_10	PF11_0369	PF11_0369	hypothetical protein
													PFM0367	M34743_2	M34743_2	NULL	NULL	NULL
													PFN0437	N138_57	N138_57	PF14_0298	PF14_0298	hypothetical protein
													PFF0146	F14991_2	F14991_2	NULL	NULL	NULL
													PFE0263	E20360_8	E20360_8	NULL	NULL	NULL
													EMPTY
													Pfa3D7|chr11_1.glm_183|2001.10.24|Prediction|PlasmoDB	oPFK12896	OPFK12896	PF11_0167	PF11_0167	hypothetical protein
													Pfa3D7|chr13_1000038.glm_2|2001.10.24|Prediction|PlasmoDB	oPFM60524	OPFM60524	MAL13P1.218	MAL13P1.218	UDP-N-acetylglucosamine pyrophosphorylase, putative
													Alien1_A
													PFF1642	F64345_2	F64345_2	PFL1590c	PFL1590c	elongation factor g, putative
													PFN0245	N132_94	N132_94	PF14_0363	PF14_0363	metacaspase-like protein
													PFB0238	B606	B606	NULL	NULL	NULL
													PFD0267	D33539_40	D33539_40	NULL	NULL	NULL
													PFE0508	E3215_12	E3215_12	PFE0780w	PFE0780w	hypothetical protein
													PFF0642	F30461_3	F30461_3	MAL8P1.15	MAL8P1.15	hypothetical protein
													PFI0159	I14975_1	I14975_1	PF07_0128	MAL7P1.176	erythrocyte binding antigen
													PFJ0320	J309_11	J309_11	NULL	NULL	NULL
													PFK0636	Ks127_10	KS127_10	PF11_0462	PF11_0462	hypothetical protein
													PFK1240	Ks85_7	KS85_7	PF11_0367	PF11_0367	hypothetical protein
													PFM0371	M34743_8	M34743_8	PF13_0344	PF13_0344	UBA/THIF-type NAD/FAD binding protein, putative
													PFN0441	N138_62	N138_62	PF14_0301	PF14_0301	hypothetical protein
													PFF1460	F57839_1	F57839_1	NULL	NULL	NULL
													PFE0301	E22504_1	E22504_1	PFE1620c	PFE1620c	erythrocyte membrane protein 1 (PfEMP1)
													EMPTY
													Pfa3D7|chr13_4000079.glm_10|2001.10.24|Prediction|PlasmoDB	oPFM60488	OPFM60488	PF13_0007	MAL13P1.4	rifin
													EMPTY
													Alien2_80
													PFI0135	I14381_1	I14381_1	PF08_0087	PF08_0087	importin alpha, putative
													PFN0261	N133_40	N133_40	PF14_0690	PF14_0690	Histone deactylase, putative
													PFB0241	B611	B611	NULL	NULL	NULL
													PFD0270	D33539_48	D33539_48	PFD0785c	PFD0785c	hypothetical protein
													PFE0511	E3215_2	E3215_2	PFE0805w	PFE0805w	cation-transporting ATPase 1
													PFF1241	F50872_1	F50872_1	PF07_0028	PF07_0028	hypothetical protein
													PFI0163	I1522_2	I1522_2	PFI1145w	PFI1145w	hypothetical protein
													PFJ0325	J309_4	J309_4	NULL	NULL	NULL
													PFK0640	Ks127_2	KS127_2	PF11_0465	PF11_0465	dynamin-like protein
													PFK1269	Ks97_10	KS97_10	NULL	NULL	NULL
													PFM0375	M34896_2	M34896_2	MAL13P1.257	MAL13P1.257	hypothetical protein, conserved
													PFN0445	N138_73	N138_73	PF14_0303	PF14_0303	hypothetical protein
													PFF1636	F64125_1	F64125_1	PFE0515w	PFE0515w	hypothetical protein
													PFE0573	E5415_1	E5415_1	NULL	NULL	NULL
													EMPTY
													Pfa3D7|chr4_1.glm_87|2001.10.24|Prediction|PlasmoDB	oPFD66984	OPFD66984	NULL	NULL	NULL
													EMPTY
													Alien4_70
													PFI0108	I13490_2	I13490_2	PFI1125c	PFI1125c	3-oxoacyl-(acyl-carrier protein) reductase, putative
													PFN0322	N134_43	N134_43	PF14_0616	PF14_0616	hypothetical protein, conserved
													PFB0277	B69	B69	PFB0115w	PFB0115w	hypothetical protein
													PFD0274	D33539_55	D33539_55	PFD0795w	PFD0795w	hypothetical protein
													PFE0516	E3215_8	E3215_8	NULL	NULL	NULL
													PFF1246	F51106_1	F51106_1	MAL6P1.187	PFF1165c	hypothetical protein
													PFI0191	I15763_1	I15763_1	PFI1040c	PFI1040c	hypothetical protein
													PFJ0329	J322_1	J322_1	PF10_0063	PF10_0063	hypothetical protein
													PFK0646	Ks12_1	KS12_1	PF11_0209	PF11_0209	hypothetical protein
													PFK1272	Ks97_16	KS97_16	PF11_0196	PF11_0196	hypothetical protein
													PFM0830	M5949_2	M5949_2	PF13_0359	PF13_0359	mitochondrial carrier protein, putative
													PFN0448	N138_81	N138_81	PF14_0305	PF14_0305	hypothetical protein
													PFB0156	B465	B465	PFB0695c	PFB0695c	acyl-CoA synthetase
													PFE0599	E6941_1	E6941_1	PFL1965w	PFL1965w	RIFIN pseudogene
													EMPTY
													Pfa3D7|chr9_1.glm_200|2001.10.24|Prediction|PlasmoDB	oPFI17653	OPFI17653	PFI0885w	PFI0885w	heme binding protein, putative
													EMPTY
													Alien4_A
													PFI0114	I13674_5	I13674_5	PFI0480w	PFI0480w	helicase with Zn-finger motif, putative
													PFN0345	N134_91	N134_91	PF14_0597	PF14_0597	cytochrome c1 precursor, putative
													PFB0280	B77	B77	PFB0130w	PFB0130w	polyprenyl synthetase, putative
													PFD0305	D34860_1	D34860_1	NULL	NULL	NULL
													PFE0519	E3305_1	E3305_1	PFE0590w	PFE0590w	hypothetical protein
													PFF1252	F5128_8	F5128_8	MAL7P1.87	MAL7P1.87	hypothetical protein
													PFI0194	I15861_2	I15861_2	PFI0895c	PFI0895c	hypothetical protein, conserved
													PFJ0348	J33_5	J33_5	PF10_0025	PF10_0025	PF70 protein
													PFK0649	Ks12_15	KS12_15	PF11_0214	PF11_0214	hypothetical protein
													PFK1276	Ks97_20	KS97_20	PF11_0198	PF11_0198	hypothetical protein, conserved
													PFM0835	M60243_1	M60243_1	PF13_0297	PF13_0297	hypothetical protein, conserved
													PFN0464	N139_17	N139_17	PF14_0752	PF14_0752	hypothetical protein
													PFC0170	C488	C488	PFC0730w	PFC0730w	conserved protein, putative
													PFI0040	I11401_2	I11401_2	PFI0530c	PFI0530c	DNA primase, large subunit, putative
													EMPTY
													Pfa3D7|chr6_000081.glm_3|2001.10.24|Prediction|PlasmoDB	oPFF72478	OPFF72478	MAL6P1.148	PFF1360w	6-pyruvoyl tetrahydropterin synthase, putative
													EMPTY
													Alien5_80
													PFI0508	I8243_1	I8243_1	PF13_0234	PF13_0234	phosphoenolpyruvate carboxykinase
													PFN0293	N134_119	N134_119	PF14_0584	PF14_0584	ribosomal protein S4, putative
													PFB0283	B88	B88	PFB0140w	PFB0140w	hypothetical protein
													PFD0309	D34948_3	D34948_3	PFD1165w	PFD1165w	protein kinase, conserved in P. falciparum
													PFF0465	F23573_1	F23573_1	PFD0855c	PFD0855c	hypothetical protein
													PFF1260	F51552_2	F51552_2	PF07_0066	PF07_0066	hypothetical protein
													PFI0198	I15913_1	I15913_1	PFI0130c	PFI0130c	hypothetical protein
													PFJ0353	J346_5	J346_5	PF10_0102	PF10_0102	hypothetical protein
													PFK0680	Ks152_1	KS152_1	PF11_0154	PF11_0154	hypothetical protein
													PFK1279	Ks97_9	KS97_9	PF11_0194	PF11_0194	hypothetical protein
													PFM0840	M6114_1	M6114_1	PF13_0335	PF13_0335	hypothetical protein
													PFN0470	N139_24	N139_24	NULL	NULL	NULL
													PFM0768	M55888_8	M55888_8	MAL13P1.218	MAL13P1.218	UDP-N-acetylglucosamine pyrophosphorylase, putative
													PFI0132	I14335_1	I14335_1	PF13_0091	PF13_0091	hypothetical protein
													EMPTY
													Pfa3D7|chr12_1.glm_509|2001.10.24|Prediction|PlasmoDB	oPFL0098	OPFL0098	PFL2180w	PFL2180w	50S ribosomal protein L3, putative
													EMPTY
													Alien5_60
													PFI0552	I9302_2	I9302_2	PFI0380c	PFI0380c	formylmethionine deformylase, putative
													PFN0467	N139_21	N139_21	PF14_0751	PF14_0751	fatty acyl coenzyme A synthetase-1, putative
													PFB0288	B96	B96	NULL	NULL	NULL
													PFD0321	D36666_4	D36666_4	PFB0640c	PFB0640c	hypothetical protein, conserved
													PFF0481	F23916_1	F23916_1	PFI0165c	PFI0165c	DEAD/DEAH box helicase, putative
													PFF1297	F5252_1	F5252_1	MAL8P1.65	MAL8P1.65	hypothetical protein
													PFI0201	I15927_6	I15927_6	PFI0335w	PFI0335w	hypothetical protein
													PFJ0361	J352_7	J352_7	NULL	NULL	NULL
													PFK0691	Ks157_13	KS157_13	PF11_0508	PF11_0508	hypothetical protein
													PFM0241	M25872_5	M25872_5	MAL13P1.271	MAL13P1.271	V-type ATPase, putative
													PFM0843	M6335_3	M6335_3	PF13_0333	PF13_0333	hypothetical protein
													PFN0475	N139_4	N139_4	PF14_0758	PF14_0758	hypothetical protein
													PFD0017	D12635_14	D12635_14	PFD0920w	PFD0920w	hypothetical protein
													PFI0326	I3406_1	I3406_1	PF14_0706	PF14_0706	hypothetical protein
													EMPTY
													Pfa3D7|chr9_1.glm_47|2001.10.24|Prediction|PlasmoDB	oPFI17693	OPFI17693	PFI0165c	PFI0165c	DEAD/DEAH box helicase, putative
													EMPTY
													Alien7_60
													PFI0305	I2966_1	I2966_1	PFI0325c	PFI0325c	zihypothetical protein
													PFN0502	N141_3	N141_3	PF14_0226	PF14_0226	hypothetical protein
													PFC0017	C128	C128	PFC0195w	PFC0195w	hypothetical protein, conserved
													PFD0333	D38761_4	D38761_4	NULL	NULL	NULL
													PFF0487	F24156_1	F24156_1	PFI1785w	PFI1785w	hypothetical protein
													PFF1302	F52907_2	F52907_2	PFE1230c	PFE1230c	hypothetical protein, conserved
													PFI0230	I16748_1	I16748_1	PFI0820c	PFI0820c	RNA-binding protein, putative
													PFJ0366	J379_2	J379_2	PF10_0280	PF10_0280	hypothetical protein
													PFK0694	Ks157_17	KS157_17	PF11_0506	PF11_0506	hypothetical protein
													PFM0246	M26051_1	M26051_1	PF13_0270	PF13_0270	hypothetical protein
													PFM0859	M6670_1	M6670_1	MAL13P1.106	MAL13P1.106	hypothetical protein
													PFN0478	N139_8	N139_8	PF14_0756	PF14_0756	hypothetical protein
													PFD0114	D17715_19	D17715_19	PFD0560w	PFD0560w	hypothetical protein
													PFI0411	I5481_1	I5481_1	PF14_0589	PF14_0589	valine - tRNA ligase, putative
													Pfa3D7|chr9_1.glm_195|2001.10.24|Prediction|PlasmoDB	oPFI17646	OPFI17646	PFI0860c	PFI0860c	ATP-dependant RNA helicase, putative
													Pfa3D7|chr9_1.glm_130|2001.10.24|Prediction|PlasmoDB	oPFI17696	OPFI17696	PFI0530c	PFI0530c	DNA primase, large subunit, putative
													EMPTY
													Alien7
													PFJ0392	J414_1	J414_1	PF10_0085	PF10_0085	nucleolar protein NOP5, putative
													PFN0507	N141_36	N141_36	PF14_0221	PF14_0221	hypothetical protein, conserved
													PFC0025	C141	C141	PFC0220w	PFC0220w	hypothetical protein
													PFE0384	E26351_1	E26351_1	PFE0855c	PFE0855c	hypothetical protein
													PFF0495	F24479_1	F24479_1	PF08_0051	PF08_0051	hypothetical protein
													PFF1307	F53081_2	F53081_2	MAL8P1.17	MAL8P1.17	disulfide isomerase precursor, putative
													PFI0240	I16949_1	I16949_1	PFI0805w	PFI0805w	hypothetical protein
													PFJ0404	J43_17	J43_17	NULL	NULL	NULL
													PFK0697	Ks157_2	KS157_2	PF11_0512	PF11_0512	ring-infected erythrocyte surface antigen 2, RESA-2 - malaria parasite (Plasmodium falciparum)-related
													PFM0249	M2610_1	M2610_1	PF13_0058	PF13_0058	hypothetical protein
													PFM0863	M7044_5	M7044_5	PF13_0093	PF13_0093	hypothetical protein
													PFN0497	N141_14	N141_14	PF14_0224	PF14_0224	PP1-like protein serine/threonine phosphatase
													PFD0353	D42243_14	D42243_14	PFD0020c	PFD0020c	erythrocyte membrane protein 1 (PfEMP1)
													PFI0464	I6851_1	I6851_1	PFI0410c	PFI0410c	hypothetical protein
													Pfa3D7|chr2_11953.glm_258|2001.10.24|Prediction|PlasmoDB	oPFB0686	OPFB0686	PFB1045w	PFB1045w	erythrocyte membrane protein 1 (PfEMP1), truncated
													Pfa3D7|chrBLOB_003930.glm_1|2001.10.24|Prediction|PlasmoDB	oPFBLOB0147	OPFBLOB0147	PFI0980w	PFI0980w	hypothetical protein
													EMPTY
													Alien8_70
													PFJ0206	J21_21	J21_21	PF10_0361	PF10_0361	hypothetical protein
													PFN0528	N142_5	N142_5	PF14_0708	PF14_0708	hypothetical protein
													PFC0028	C145	C145	PFC0230c	PFC0230c	hypothetical protein, conserved
													PFE0390	E26525_1	E26525_1	PFE1525w	PFE1525w	hypothetical protein
													PFF0521	F2530_1	F2530_1	MAL6P1.131	PFF1440w	SET-domain protein, putative
													PFF1311	F53097_4	F53097_4	PF08_0141	PF08_0141	erythrocyte membrane protein 1 (PfEMP1)
													PFI0246	I17152_1	I17152_1	PFI1560c	PFI1560c	hypothetical protein
													PFJ0408	J43_22	J43_22	PF10_0056	PF10_0056	hypothetical protein
													PFK1157	Ks694_2	KS694_2	PF11_0419	PF11_0419	hypothetical protein
													PFM0254	M26245_3	M26245_3	PF13_0318	PF13_0318	hypothetical protein, conserved
													PFM0867	M724_4	M724_4	NULL	NULL	NULL
													PFN0500	N141_27	N141_27	PF14_0224	PF14_0224	PP1-like protein serine/threonine phosphatase
													PFE0346	E2452_2	E2452_2	PFE1470w	PFE1470w	cell cycle regulator protein, putative
													PFI0487	I7449_2	I7449_2	NULL	NULL	NULL
													Pfa3D7|chr6_000024.glm_6|2001.10.24|Prediction|PlasmoDB	oPFF72433	OPFF72433	NULL	NULL	NULL
													Pfa3D7|chr12_1.glm_537|2001.10.24|Prediction|PlasmoDB	oPFL0100	OPFL0100	PFL2270w	PFL2270w	hypothetical protein
													EMPTY
													Alien8_A
													PFJ0290	J26_2	J26_2	PF10_0199	PF10_0199	hypothetical protein
													PFN0627	N149_11	N149_11	PF14_0486	PF14_0486	elongation factor 2
													PFC0031	C152	C152	PFC0245c	PFC0245c	hypothetical protein, conserved
													PFE0394	E26598_1	E26598_1	PF07_0091	PF07_0091	cell cycle control protein cwf15 homologue
													PFF0525	F25456_1	F25456_1	PF08_0094	PF08_0094	cullin-like protein, putative
													PFF1347	F54011_1	F54011_1	PF07_0077	PF07_0077	hypothetical protein
													PFI0255	I17310_1	I17310_1	NULL	NULL	NULL
													PFJ0414	J448_11	J448_11	PF10_0204	PF10_0204	hypothetical protein
													PFK1160	Ks711_8	KS711_8	PF11_0259	PF11_0259	hypothetical protein
													PFM0281	M29079_1	M29079_1	PF13_0021	PF13_0021	small heat shock protein, putative
													PFM0872	M7770_2	M7770_2	MAL13P1.29	MAL13P1.29	hypothetical protein
													PFN0505	N141_34	N141_34	PF14_0222	PF14_0222	hypothetical protein
													PFE0541	E4173_1	E4173_1	PFI1450c	PFI1450c	hypothetical protein, conserved
													EMPTY
													Pfa3D7|chrBLOB_004220.glm_1|2001.10.24|Prediction|PlasmoDB	oPFBLOB0075	OPFBLOB0075	NULL	NULL	NULL
													Pfa3D7|chr8_000019.glm_3|2001.10.24|Prediction|PlasmoDB	oPFH0027	OPFH0027	PF08_0023	PF08_0023	hypothetical protein
													EMPTY
													Alien10
													PFJ0355	J34_4	J34_4	PF10_0265	PF10_0265	hypothetical protein
													PFN0651	N150_3	N150_3	PF14_0122	PF14_0122	nuclear transport factor 2, putative
													PFD0155	D17715_92	D17715_92	PFD0400w	PFD0400w	hypothetical protein
													PFE0397	E26609_1	E26609_1	MAL7P1.162	MAL7P1.162	dynein heavy chain, putative
													PFF0528	F25565_1	F25565_1	PF08_0019	PF08_0019	guanine nucleotide-binding protein, putative
													PFF1351	F54097_1	F54097_1	MAL6P1.24	PFF0100w	putative ATP dependent RNA helicase
													PFI0290	I2577_1	I2577_1	NULL	NULL	NULL
													PFJ0418	J44_4	J44_4	PF10_0069	PF10_0069	hypothetical protein
													PFK1166	Ks72_9	KS72_9	PF11_0399	PF11_0399	hypothetical protein
													PFM0286	M29405_1	M29405_1	MAL13P1.225	MAL13P1.225	thioredoxin, putative
													PFM0893	M8609_1	M8609_1	PF13_0044	PF13_0044	carbamoyl phosphate synthetase, putative
													PFN0510	N141_40	N141_40	PF14_0218	PF14_0218	actin, putative
													PFI0067	I12310_2	I12310_2	PFI0160w	PFI0160w	hypothetical protein
													EMPTY
													Pfa3D7|chr10_1.glm_471|2001.10.24|Prediction|PlasmoDB	oPFJ12789	OPFJ12789	PF10_0397	PF10_0397	rifin
													Pfa3D7|chr9_1.glm_9|2001.10.24|Prediction|PlasmoDB	oPFI17699	OPFI17699	NULL	NULL	NULL
													EMPTY
													atc03
													PFJ0470	J53_39	J53_39	PF10_0149	PF10_0149	cysteine -- tRNA ligase, putative
													PFN0683	N150_83	N150_83	PF14_0083	PF14_0083	ribosomal protein S8e, putative
													PFD0170	D20012_2	D20012_2	PFD0595w	PFD0595w	hypothetical protein
													PFE0419	E27247_3	E27247_3	PFE0715w	PFE0715w	asparagine -- tRNA ligase, putative
													PFF0547	F2600_1	F2600_1	PF07_0046	PF07_0046	50S ribosomal protein L1, putative
													PFF1357	F54317_1	F54317_1	PF08_0069	PF08_0069	importin beta, putative
													PFI0296	I2689_1	I2689_1	PFI0130c	PFI0130c	hypothetical protein
													PFK0557	Kn973_1	KN973_1	PFL1650w	PFL1650w	hypothetical protein
													PFK1173	Ks75_1	KS75_1	PF11_0047	PF11_0047	hypothetical protein
													PFM0296	M29747_1	M29747_1	MAL13P1.345	MAL13P1.345	hypothetical protein
													PFM0900	M9578_1	M9578_1	PF13_0153	PF13_0153	hypothetical protein
													PFN0527	N142_4	N142_4	PF14_0707	PF14_0707	hypothetical protein
													PFI0206	I16046_2	I16046_2	PFI1130c	PFI1130c	DNA-directed RNA polymerase II, putative
													EMPTY
													Pfa3D7|chr6_000024.glm_2|2001.10.24|Prediction|PlasmoDB	oPFF72436	OPFF72436	MAL6P1.250	PFF0855c	rifin
													Pfa3D7|chr6_000053.glm_8|2001.10.24|Prediction|PlasmoDB	oPFF72484	OPFF72484	MAL6P1.279	PFF0710w	hypothetical protein, conserved
													EMPTY
													atc06
													PFJ0039	J120_12	J120_12	PF10_0037	PF10_0037	hypothetical protein
													PFN0691	N150_93	N150_93	PF14_0076	PF14_0076	plasmepsin 1 precursor
													PFD0175	D23156_12	D23156_12	PFD0655w	PFD0655w	erythrocyte membrane protein 1 (PfEMP1) pseudogene
													PFE0423	E27247_7	E27247_7	PFE0730c	PFE0730c	ribose 5-phosphate epimerase, putative
													PFF0574	F27464_3	F27464_3	NULL	NULL	NULL
													PFF1361	F54683_1	F54683_1	PF07_0067	PF07_0067	hypothetical protein
													PFI0300	I271_1	I271_1	PFI1700c	PFI1700c	vesicle transport protein, putative
													PFK0564	Ks100_3	KS100_3	NULL	NULL	NULL
													PFK1191	Ks79_1	KS79_1	PF11_0066	PF11_0066	caltractin (centrin), putative
													PFM0299	M29861_2	M29861_2	PF13_0031	PF13_0031	hypothetical protein
													PFN0004	N127_15	N127_15	PF14_0168	PF14_0168	hypothetical protein
													PFN0531	N143_14	N143_14	PF14_0199	PF14_0199	hypothetical protein
													PFD0491	D5782_2	D5782_2	NULL	NULL	NULL
													EMPTY
													Pfa3D7|chr12_1.glm_217|2001.10.24|Prediction|PlasmoDB	oPFL0043	OPFL0043	PFL0945w	PFL0945w	erythrocyte membrane protein 1 (PfEMP1) pseudogene
													Pfa3D7|chr8_000173.glm_2|2001.10.24|Prediction|PlasmoDB	oPFH0029	OPFH0029	PF08_0079	PF08_0079	hypothetical protein
													EMPTY
													atc09
													PFJ0053	J125_3	J125_3	PF10_0294	PF10_0294	RNA helicase, putative
													PFB0201	B541	B541	PFB0845w	PFB0845w	hypothetical protein
													PFD0180	D23156_20	D23156_20	PFD0670c	PFD0670c	hypothetical protein, conserved
													PFE0429	E27433_3	E27433_3	PF08_0109	PF08_0109	hypothetical protein
													PFF0584	F27679_3	F27679_3	MAL8P1.101	MAL8P1.101	hypothetical protein
													PFF1410	F55716_1	F55716_1	NULL	NULL	NULL
													PFI0308	I3112_2	I3112_2	PFI1680w	PFI1680w	hypothetical protein
													PFK0568	Ks101_18	KS101_18	PF11_0302	PF11_0302	hypothetical protein
													PFK1195	Ks79_7	KS79_7	PF11_0069	PF11_0069	hypothetical protein
													PFM0326	M31639_1	M31639_1	PF13_0125	PF13_0125	hypothetical protein
													PFN0008	N127_22	N127_22	NULL	NULL	NULL
													PFN0536	N143_2	N143_2	PF14_0775	PF14_0775	hypothetical protein
													PFD0542	D63068_1	D63068_1	PFD0385w	PFD0385w	hypothetical protein
													EMPTY
													Pfa3D7|chrBLOB_003898.glm_1|2001.10.24|Prediction|PlasmoDB	oPFBLOB0080	OPFBLOB0080	PFD0030c	PFD0030c	rifin
													Pfa3D7|chr13_4000085.glm_12|2001.10.24|Prediction|PlasmoDB	oPFM60518	OPFM60518	MAL13P1.13	MAL13P1.13	hypothetical protein
													EMPTY
													null
													PFJ0052	J125_11	J125_11	PF10_0292	PF10_0292	hypothetical protein
													PFB0206	B55	B55	PFB0095c	PFB0095c	erythrocyte membrane protein 3
													PFD0217	D27403_1	D27403_1	MAL6P1.147	PFF1365c	hypothetical protein
													PFE0436	E27723_15	E27723_15	PFE0895c	PFE0895c	Zinc finger protein, putative
													PFF0589	F28097_1	F28097_1	MAL6P1.141	PFF1390w	hypothetical protein
													PFF1414	F55928_2	F55928_2	PFE0505w	PFE0505w	cyclophilin, putative
													PFJ0277	J2629_2	J2629_2	MAL13P1.188	MAL13P1.188	hypothetical protein
													PFK0572	Ks1022_2	KS1022_2	NULL	NULL	NULL
													PFK1201	Ks81_2	KS81_2	PF11_0396	PF11_0396	Protein phosphatase 2C
													PFM0334	M32529_1	M32529_1	PF13_0215	PF13_0215	hypothetical protein
													PFN0033	N128_13	N128_13	NULL	NULL	NULL
													PFN0541	N143_3	N143_3	PF14_0775	PF14_0775	hypothetical protein
													PFD0590	D8968_1	D8968_1	NULL	NULL	NULL
													EMPTY
													Pfa3D7|chr8_000050.glm_2|2001.10.24|Prediction|PlasmoDB	oPFH0006	OPFH0006	MAL8P1.48	MAL8P1.48	small nuclear ribonucleoprotein, putative
													Pfa3D7|chr12_1.glm_536|2001.10.24|Prediction|PlasmoDB	oPFL0105	OPFL0105	PFL2265c	PFL2265c	hypothetical protein
													EMPTY
													null
													PFJ0109	J158_3	J158_3	PF10_0218	PF10_0218	citrate synthase, mitochondrial precursor, putative
													PFB0210	B555	B555	NULL	NULL	NULL
													PFD0227	D301_1	D301_1	MAL6P1.7	PFF1565c	rifin
													PFE0465	E28871_14	E28871_14	PFE0700c	PFE0700c	hypothetical protein, conserved
													PFF0593	F28313_1	F28313_1	PF08_0091	PF08_0091	hypothetical protein
													PFF1422	F56229_2	F56229_2	MAL7P1.95	MAL7P1.95	hypothetical protein
													PFJ0282	J269_10	J269_10	PF10_0231	PF10_0231	hypothetical protein
													PFK0592	Ks107_2	KS107_2	PF11_0225	PF11_0225	PfGCN20
													PFK1204	Ks8267_1	KS8267_1	PF11_0110	PF11_0110	hypothetical protein
													PFM0337	M32775_1	M32775_1	PF13_0011	PF13_0011	plasmodium falciparum gamete antigen 27/25
													PFN0036	N128_20	N128_20	PF14_0433	PF14_0433	hypothetical protein
													PFN0179	N132_124	N132_124	PF14_0346	PF14_0346	cGMP-dependent protein kinase 1, beta isozyme, putative
													PFE0030	E11286_1	E11286_1	PFI0870w	PFI0870w	hypothetical protein
													EMPTY
													Pfa3D7|chr4_1.glm_13|2001.10.24|Prediction|PlasmoDB	oPFD66982	OPFD66982	PFD0015c	PFD0015c	rifin
													Pfa3D7|chrBLOB_004302.glm_6|2001.10.24|Prediction|PlasmoDB	oPFBLOB0155	OPFBLOB0155	PFE1080w	PFE1080w	ribosomal large subunit pseudouridylate synthase, putative
													EMPTY
													null
													PFN0161	N131_55	N131_55	PF14_0141	PF14_0141	ribosomal protein L10, putative
													PFB0214	B560	B560	PFB0890c	PFB0890c	pseudouridine synthetase, putative
													PFD0236	D32606_3	D32606_3	PF10_0323	PF10_0323	hypothetical protein
													PFE0475	E29469_3	E29469_3	PFE0380c	PFE0380c	hypothetical protein, conserved
													PFF0624	F29672_2	F29672_2	MAL6P1.251	PFF0850c	STEVOR
													PFF1430	F56775_5	F56775_5	PFE1155c	PFE1155c	mitochondrial processing peptidase alpha subunit, putative
													PFJ0287	J26_1	J26_1	PF10_0200	PF10_0200	hypothetical protein, conserved
													PFK0605	Ks111_3	KS111_3	PF11_0309	PF11_0309	hypothetical protein
													PFK1226	Ks83_4	KS83_4	PF11_0436	PF11_0436	hypothetical protein
													PFM0343	M33088_2	M33088_2	PF13_0233	PF13_0233	myosin a
													PFN0039	N128_25	N128_25	PF14_0430	PF14_0430	hypothetical protein
													PFN0434	N138_48	N138_48	PF14_0296	PF14_0296	ribosomal protein L14, putative
													PFE0219	E18742_1	E18742_1	NULL	NULL	NULL
													EMPTY
													Pfa3D7|chr13_2000007.glm_2|2001.10.24|Prediction|PlasmoDB	oPFM60485	OPFM60485	MAL13P1.335	MAL13P1.335	phosphatidylserine synthase i; putative
													Pfa3D7|chr6_000081.glm_6|2001.10.24|Prediction|PlasmoDB	oPFF72486	OPFF72486	MAL6P1.151	PFF1345w	transportin
													EMPTY
													null
													PFN0226	N132_40	N132_40	PF14_0378	PF14_0378	triose-phosphate isomerase
													PFB0231	B597	B597	PFB0935w	PFB0935w	cytoadherence linked asexual protein 2
													PFD0244	D33539_10	D33539_10	NULL	NULL	NULL
													PFE0478	E29567_12	E29567_12	PFE0665c	PFE0665c	GTP-binding protein, putative
													PFF0634	F30127_2	F30127_2	PF08_0105	PF08_0105	rifin
													PFI0146	I14718_1	I14718_1	MAL13P1.116	MAL13P1.116	hypothetical protein
													PFJ0291	J26_3	J26_3	PF10_0198	PF10_0198	hypothetical protein
													PFK0608	Ks112_3	KS112_3	PF11_0188	PF11_0188	heat shock protein 90, putative
													PFK1231	Ks848_1	KS848_1	PF11_0389	PF11_0389	hypothetical protein
													PFM0364	M34556_1	M34556_1	PF14_0093	PF14_0093	hypothetical protein
													PFN0042	N128_32	N128_32	PF14_0427	PF14_0427	hypothetical protein
													PFN0644	N150_13	N150_13	PF14_0115	PF14_0115	hypothetical protein
													PFE0241	E19346_1	E19346_1	PF10_0188	PF10_0188	hypothetical protein
													EMPTY
													Pfa3D7|chr12_1.glm_618|2001.10.24|Prediction|PlasmoDB	oPFL0044	OPFL0044	PFL2630w	PFL2630w	rifin
													Pfa3D7|chr4_1.glm_157|2001.10.24|Prediction|PlasmoDB	oPFD67007	OPFD67007	PFD0655w	PFD0655w	erythrocyte membrane protein 1 (PfEMP1) pseudogene
													Alien1_70
													null
													Dye Marker
													PFK0052	Km3535_1	KM3535_1	PF10_0362	PF10_0362	DNA polymerase zeta catalytic subunit, putative
														A14801_20	A14801_20	PFA0630c	PFA0630c	hypothetical protein
													PFC0123	C370	C370	PFC0550w	PFC0550w	hypothetical protein
													PFD0509	D6287_10	D6287_10	PFD0135w	PFD0135w	erythrocyte membrane protein 1 (PfEMP1) pseudogene
													PFF0035	F10935_2	F10935_2	MAL6P1.70	PFF0330w	coatomer alpha subunit, putative
													PFF1482	F58851_1	F58851_1	PFE0130c	PFE0130c	hypothetical protein
													PFI0375	I4688_1	I4688_1	PF13_0332	MAL13P1.313	hypothetical protein
													PFJ0489	J541_3	J541_3	PF13_0193	PF13_0193	MSP7-like protein
													PFK0813	Ks249_3	KS249_3	NULL	NULL	NULL
													PFL0125	L2_213	L2_213	PFL0665c	PFL0665c	RNA polymerase subunit 8c, putative
													PFN0062	N128_62	N128_62	PF14_0413	PF14_0413	hypothetical protein
													PFN0579	N145_22	N145_22	PF14_0017	PF14_0017	lysophospholipase, putative
													PFN0382	N137_2	N137_2	PF14_0655	PF14_0655	RNA helicase-1, putative
													PFK0522	Kn8240_2	KN8240_2	NULL	NULL	NULL
													Pfa3D7|chr3_3P8.glm_217|2001.10.24|Prediction|PlasmoDB	oPFC0755	OPFC0755	PFC0875w	PFC0875w	transporter, putative
													Pfa3D7|chr4_1.glm_154|2001.10.24|Prediction|PlasmoDB	oPFD66988	OPFD66988	PFD0635c	PFD0635c	erythrocyte membrane protein 1 (PfEMP1)
													Alien1_A
														A1411_1	A1411_1	MAL6P1.160	PFF1300w	pyruvate kinase, putative
													PFK0482	Kn63_3	KN63_3	PF07_0029	PF07_0029	heat shock protein 86
														A14801_31	A14801_31	PFA0650w	PFA0650w	SURFIN, surface-associated interspersed gene
													PFC0126	C379	C379	PFC0560c	PFC0560c	hypothetical protein
													PFD0529	D6287_55	D6287_55	PFD0195c	PFD0195c	hypothetical protein
													PFF0039	F10949_4	F10949_4	MAL6P1.272	PFF0745c	ribonuclease, putative
													PFF1495	F59075_2	F59075_2	NULL	NULL	NULL
													PFI0379	I4719_6	I4719_6	PFI0175w	PFI0175w	hypothetical protein
													PFJ0511	J58_3	J58_3	PF10_0074	PF10_0074	hypothetical protein
													PFK0821	Ks259_3	KS259_3	NULL	NULL	NULL
													PFL0129	L2_220	L2_220	NULL	NULL	NULL
													PFN0065	N128_66	N128_66	PF14_0410	PF14_0410	hypothetical protein
													PFN0603	N147_10	N147_10	PF14_0712	PF14_0712	hypothetical protein
													PFL0047	L1_87	L1_87	PFL0130c	PFL0130c	hypothetical protein, conserved
													PFK0554	Kn962_1	KN962_1	PF10_0045	PF10_0045	hypothetical protein
													Pfa3D7|chr2_11953.glm_208|2001.10.24|Prediction|PlasmoDB	oPFB0679	OPFB0679	PFB0860c	PFB0860c	RNA helicase, putative
													Pfa3D7|chr12_1.glm_241|2001.10.24|Prediction|PlasmoDB	oPFL0113	OPFL0113	PFL1040w	PFL1040w	hypothetical protein conserved
													Alien2_80
														A4003_1	A4003_1	PF08_0054	PF08_0054	heat shock 70 kDa protein
													PFK0297	Kn2497_2	KN2497_2	PFL1075w	PFL1075w	hypothetical protein
														A14801_5	A14801_5	PFA0585w	PFA0585w	hypothetical protein
													PFC0129	C382	C382	PFC0570c	PFC0570c	hypothetical protein
													PFD0533	D6287_62	D6287_62	PFD0205c	PFD0205c	hypothetical protein
													PFF0668	F310_1	F310_1	PFD0870w	PFD0870w	hypothetical protein
													PFF1498	F59139_1	F59139_1	PF07_0126	PF07_0126	hypothetical protein
													PFI0383	I4780_1	I4780_1	PFI1000w	PFI1000w	hypothetical protein
													PFJ0517	J62_1	J62_1	PF10_0281	PF10_0281	hypothetical protein
													PFK0843	Ks26_1	KS26_1	PF11_0123	PF11_0123	hypothetical protein
													PFL0132	L2_228	L2_228	PFL0695c	PFL0695c	geranylgeranyl transferase type2 beta subunit, putative
													PFN0069	N128_71	N128_71	PF14_0408	PF14_0408	Ser/Thr protein kinase, putative
													PFN0609	N147_18	N147_18	PF14_0713	PF14_0713	hypothetical protein
													PFL0093	L2_163	L2_163	PFL0545w	PFL0545w	kinesin-related protein, putative
													PFK0715	Ks1704_1	KS1704_1	NULL	NULL	NULL
													Pfa3D7|chr13_2000009.glm_2|2001.10.24|Prediction|PlasmoDB	oPFM60468	OPFM60468	MAL13P1.304	MAL13P1.304	malaria antigen
													Pfa3D7|chrBLOB_003810.glm_2|2001.10.24|Prediction|PlasmoDB	oPFBLOB0159	OPFBLOB0159	PFI1525w	PFI1525w	hypothetical protein
													Alien4_70
														A31870_1	A31870_1	PF07_0079	PF07_0079	60S ribosomal protein L11a, putative
													PFK0494	Kn7024_1	KN7024_1	PFL1530w	PFL1530w	asparagine-rich protein, putative
														A18792_11	A18792_11	PFA0015c	PFA0015c	var-like protein
													PFC0132	C386	C386	PFC0571c	PFC0571c	hypothetical protein
													PFD0538	D6287_70	D6287_70	PFD0220c	PFD0225w	hypothetical protein
													PFF0679	F31725_1	F31725_1	NULL	NULL	NULL
													PFF1536	F6061_1	F6061_1	MAL8P1.12	MAL8P1.12	hypothetical protein
													PFI0392	I496_1	I496_1	PFI0690c	PFI0690c	hypothetical protein
													PFJ0520	J63_1	J63_1	NULL	NULL	NULL
													PFK0846	Ks26_12	KS26_12	PF11_0116	PF11_0116	hypothetical protein
													PFM0391	M35930_11	M35930_11	MAL13P1.226	MAL13P1.226	hypothetical protein
													PFN0073	N128_75	N128_75	PF14_0404	PF14_0404	hypothetical protein
													PFN0612	N147_24	N147_24	PF14_0715	PF14_0715	hypothetical protein
													PFL0103	L2_184	L2_184	PFL0580w	PFL0580w	DNA replication licensing factor mcm5, putative
													PFK1214	Ks82_7	KS82_7	NULL	NULL	NULL
													Pfa3D7|chr3_3P8.glm_230|2001.10.24|Prediction|PlasmoDB	oPFC0757	OPFC0757	PFC0930c	PFC0930c	hypothetical protein
													Pfa3D7|chr14_1.glm_800|2001.10.24|Prediction|PlasmoDB	oPFN0279	OPFN0279	PF14_0714	PF14_0714	hypothetical protein, conserved
													Alien4_A
														A10325_30	A10325_30	PFA0110w	PFA0110w	ring-infected erythrocyte surface antigen precursor
													PFK0544	Kn9335_1	KN9335_1	PFI0530c	PFI0530c	DNA primase, large subunit, putative
														A18792_20	A18792_20	PFA0045c	PFA0045c	rifin
													PFC0149	C427	C427	PFC0620w	PFC0615w	hypothetical protein
													PFD0557	D65681_1	D65681_1	PFE1425c	PFE1425c	hypothetical protein
													PFF0682	F32050_1	F32050_1	MAL8P1.113	MAL8P1.113	hypothetical protein
													PFF1544	F60886_1	F60886_1	PF07_0027	PF07_0027	DNA-directed RNA polymerase 2 8.2 kDa polypeptide, putative
													PFI0428	I601_1	I601_1	MAL7P1.97	MAL7P1.97	hypothetical protein
													PFJ0523	J63_5	J63_5	PF10_0282	PF10_0282	hypothetical protein
													PFK0850	Ks26_2	KS26_2	PF11_0122	PF11_0122	hypothetical protein
													PFM0394	M35930_3	M35930_3	MAL13P1.229	MAL13P1.229	hypothetical protein
													PFN0092	N129_12	N129_12	NULL	NULL	NULL
													PFN0616	N147_6	N147_6	PF14_0711	PF14_0711	hypothetical protein, conserved
													PFL0107	L2_190	L2_190	PFL0595c	PFL0595c	glutathione peroxidase
													PFK0177	Kn12486_2	KN12486_2	MAL6P1.41	PFF0185c	hypothetical protein
													Pfa3D7|chr8_000113.glm_1|2001.10.24|Prediction|PlasmoDB	oPFH0009	OPFH0009	MAL8P1.40	MAL8P1.40	RNA-binding protein, putative
													Pfa3D7|chr12_1.glm_415|2001.10.24|Prediction|PlasmoDB	oPFL0115	OPFL0115	PFL1780w	PFL1780w	hypothetical protein
													Alien5_80
														A12797_1	A12797_1	PFA0345w	PFA0345w	centrin, putative
													PFK0877	Ks2_12	KS2_12	PF11_0162	PF11_0162	falcipain-3
														A21885_19	A21885_19	PFA0430c	PFA0430c	hypothetical protein
													PFC0152	C430	C430	PFC0635c	PFC0635c	translation initiation factor E4, putative
													PFE0558	E49_1	E49_1	MAL6P1.148	PFF1360w	6-pyruvoyl tetrahydropterin synthase, putative
													PFF0688	F32132_1	F32132_1	PF08_0114	PF08_0114	hypothetical protein
													PFF1550	F61158_1	F61158_1	PF08_0095	PF08_0095	dihydropteroate synthetase
													PFI0433	I6033_5	I6033_5	NULL	NULL	NULL
													PFJ0544	J687_1	J687_1	PF10_0112	PF10_0112	hypothetical protein
													PFK0855	Ks26_3	KS26_3	NULL	NULL	NULL
													PFM0398	M35930_8	M35930_8	MAL13P1.228	MAL13P1.228	hypothetical protein
													PFN0095	N129_15	N129_15	PF14_0737	PF14_0737	lysophospholipase, putative
													PFN0640	N149_7	N149_7	NULL	NULL	NULL
													PFL0124	L2_212	L2_212	PFL0660w	PFL0660w	dynein light chain 1, putative
													PFK0352	Kn3360_1	KN3360_1	PF13_0250	PF13_0250	G-beta repeat protein, putative
													Pfa3D7|chrBLOB_004150.glm_4|2001.10.24|Prediction|PlasmoDB	oPFBLOB0096	OPFBLOB0096	MAL6P1.119	PFF1500c	DEAD/DEAH box ATP-dependent RNA helicase, putative
													Pfa3D7|chr12_1.glm_421|2001.10.24|Prediction|PlasmoDB	oPFL0120	OPFL0120	PFL1805c	PFL1805c	hypothetical protein
													Alien5_60
													PFB0190	B52	B52	PFB0090c	PFB0090c	hypothetical protein, conserved
													PFK1056	Ks54_1	KS54_1	PF11_0035	PF11_0035	hypothetical protein
														A21885_5	A21885_5	PFA0415c	PFA0415c	hypothetical protein
													PFC0155	C441	C441	PFC0670c	PFC0670c	hypothetical protein
													PFE0563	E5027_2	E5027_2	PFE1515w	PFE1515w	hypothetical protein
													PFF0715	F33346_1	F33346_1	PFD0400w	PFD0400w	hypothetical protein
													PFF1559	F61856_1	F61856_1	PF08_0002	PF08_0002	hypothetical protein, conserved in P. falciparum
													PFI0439	I6174_2	I6174_2	MAL7P1.83	MAL7P1.83	hypothetical protein
													PFJ0550	J697_5	J697_5	PF10_0062	PF10_0062	hypothetical protein
													PFL0017	L1_32	L1_32	PFL0045c	PFL0045c	hypothetical protein
													PFM0401	M35935_2	M35935_2	MAL13P1.31	MAL13P1.31	hypothetical protein
													PFN0098	N129_22	N129_22	PF14_0734	PF14_0734	hypothetical protein
													PFN0643	N150_11	N150_11	PF14_0116	PF14_0116	hypothetical protein
													PFJ0334	J326_1	J326_1	PF10_0242	PF10_0242	hypothetical protein
													PFK0417	Kn46_3	KN46_3	PFL0415w	PFL0415w	acyl carrier protein, mitochondrial precursor, putative
													Pfa3D7|chr13_1000007.glm_14|2001.10.24|Prediction|PlasmoDB	oPFM60492	OPFM60492	PF13_0223	PF13_0223	hypothetical protein, conserved
													Pfa3D7|chr12_1.glm_597|2001.10.24|Prediction|PlasmoDB	oPFL0121	OPFL0121	PFL2530w	PFL2530w	hypothetical protein
													Alien7_60
													PFB0285	B92	B92	PFB0150c	PFB0150c	protein kinase, putative
													PFK1161	Ks71_1	KS71_1	PF11_0127	PF11_0127	hypothetical protein
														A2546_1	A2546_1	PF07_0080	PF07_0080	40S ribosomal protein S10, putative
													PFC0158	C446	C446	PFC0685w	PFC0685w	hypothetical protein
													PFE0569	E517_1	E517_1	NULL	NULL	NULL
													PFF0721	F33526_1	F33526_1	MAL8P1.92	MAL8P1.92	ATPase, putative
													PFF1588	F6265_1	F6265_1	PF07_0106	PF07_0106	hypothetical protein
													PFI0442	I622_1	I622_1	PFI0510c	PFI0510c	hypothetical protein
													PFJ0555	J6_12	J6_12	PF10_0309	PF10_0309	hypothetical protein
													PFL0022	L1_43	L1_43	PFL0065w	PFL0065w	hypothetical protein
													PFM0424	M36950_1	M36950_1	PF14_0256	PF14_0256	exosome complex exonuclease rrp41, putative
													PFN0101	N129_36	N129_36	PF14_0731	PF14_0731	hypothetical protein
													PFN0647	N150_19	N150_19	PF14_0112	PF14_0112	POM1, putative
													PFJ0370	J382_10	J382_10	NULL	NULL	NULL
													Pfa3D7|tRNA-2|2001.10.24|Prediction|PlasmoDB	tRNA-2
													Pfa3D7|chr13_4000105.glm_1|2001.10.24|Prediction|PlasmoDB	oPFM60493	OPFM60493	PF13_0005	PF13_0005	rifin
													Pfa3D7|chr9_1.glm_246|2001.10.24|Prediction|PlasmoDB	oPFI17714	OPFI17714	PFI1080w	PFI1080w	hypothetical protein
													Alien7
													PFB0018	B132	B132	PFB0220w	PFB0220w	UbiE-like methlytransferase, putative
													PFK1183	Ks75_9	KS75_9	PF11_0044	PF11_0044	hypothetical protein
														A26463_4	A26463_4	PFA0130c	PFA0130c	Serine/Threonine protein kinase, putative
													PFD0373	D42243_45	D42243_45	PFD0090c	PFD0090c	hypothetical protein
													PFE0581	E5708_1	E5708_1	PFE1120w	PFE1120w	hypothetical protein
													PFF0725	F33675_1	F33675_1	PF13_0332	MAL13P1.313	hypothetical protein
													PFF1600	F63057_1	F63057_1	PFL1795c	PFL1795c	hypothetical protein
													PFI0469	I7030_1	I7030_1	NULL	NULL	NULL
													PFJ0564	J70_5	J70_5	PF10_0124	PF10_0124	hypothetical protein
													PFL0026	L1_48	L1_48	PFL0080c	PFL0080c	serine/threonine-protein kinase Nek1, putative
													PFM0428	M36983_1	M36983_1	PF13_0073	PF13_0073	hypothetical protein
													PFN0119	N130_21	N130_21	PF14_0564	PF14_0564	hypothetical protein, conserved
													PFN0650	N150_28	N150_28	NULL	NULL	NULL
													PFJ0399	J43_10	J43_10	PF10_0050	PF10_0050	hypothetical protein
													Pfa3D7|chr9_1.glm_266|2001.10.24|Prediction|PlasmoDB	oPFI17632	OPFI17632	PFI1170c	PFI1170c	Thioredoxin reductase
													Pfa3D7|chr13_3000009.glm_3|2001.10.24|Prediction|PlasmoDB	oPFM60495	OPFM60495	PF13_0155	PF13_0155	hypothetical protein
													Pfa3D7|chr4_1.glm_72|2001.10.24|Prediction|PlasmoDB	oPFD67010	OPFD67010	PFD0235c	PFD0235c	hypothetical protein
													Alien8_70
													PFB0089	B319	B319	PFB0455w	PFB0455w	ribosomal L37ae protein, putative
													PFK1225	Ks83_3	KS83_3	PF11_0435	PF11_0435	hypothetical protein
														A31914_2	A31914_2	PFA0440w	PFA0440w	hypothetical protein
													PFD0382	D42954_1	D42954_1	PFD1215w	PFD1215w	hypothetical protein
													PFE0608	E714_7	E714_7	PFE0210c	PFE0210c	hypothetical protein
													PFF0731	F33897_1	F33897_1	MAL6P1.74	PFF0350w	MYND finger protein, putative
													PFF1607	F63326_1	F63326_1	MAL8P1.25	MAL8P1.25	hypothetical protein
													PFI0472	I7097_1	I7097_1	NULL	NULL	NULL
													PFK0726	Ks17_16	KS17_16	PF11_0526	PF11_0526	hypothetical protein
													PFL0029	L1_53	L1_53	PFL0095c	PFL0095c	hypothetical protein
													PFM0433	M37145_2	M37145_2	PF13_0154	PF13_0154	hypothetical protein
													PFN0123	N130_28	N130_28	PF14_0561	PF14_0561	hypothetical protein
													PFN0668	N150_62	N150_62	PF14_0095	PF14_0095	hypothetical protein
													PFJ0428	J461_7	J461_7	PF10_0300	PF10_0300	hypothetical protein, conserved
													Pfa3D7|chr2_11953.glm_209|2001.10.24|Prediction|PlasmoDB	oPFB0668	OPFB0668	PFB0865w	PFB0865w	small nuclear ribonucleoprotein, putative
													Pfa3D7|chrBLOB_004035.glm_1|2001.10.24|Prediction|PlasmoDB	oPFBLOB0102	OPFBLOB0102	PFD0725c	PFD0725c	arsenical pump-driving ATPase, putative
													Pfa3D7|chr6_000055.glm_1|2001.10.24|Prediction|PlasmoDB	oPFF72492	OPFF72492	MAL6P1.33	PFF0145w	hypothetical protein
													Alien8_A
													PFB0108	B364	B364	PFB0525w	PFB0525w	asparagine -- tRNA ligase, putative
													PFK0643	Ks127_5	KS127_5	PF11_0464	PF11_0464	hypothetical protein
														A31914_6	A31914_6	PFA0445w	PFA0445w	hypothetical protein
													PFD0397	D45582_1	D45582_1	PF14_0772	PF14_0772	rifin
													PFE0611	E7279_3	E7279_3	PFE1505w	PFE1505w	hypothetical protein
													PFF0764	F35293_1	F35293_1	NULL	NULL	NULL
													PFF1612	F63433_1	F63433_1	PFD1015c	PFD1015c	erythrocyte membrane protein 1 (PfEMP1)
													PFI0475	I7106_1	I7106_1	PFI1345c	PFI1345c	hypothetical protein
													PFK0729	Ks183_1	KS183_1	PF11_0231	PF11_0231	hypothetical protein
													PFL0048	L1_89	L1_89	NULL	NULL	NULL
													PFM0436	M37322_4	M37322_4	PF13_0295	PF13_0295	hypothetical protein
													PFN0127	N130_35	N130_35	PF14_0557	PF14_0557	hypothetical protein
													PFN0671	N150_66	N150_66	NULL	NULL	NULL
													PFJ0226	J227_1	J227_1	NULL	NULL	NULL
													Pfa3D7|chrBLOB_003856.glm_1|2001.10.24|Prediction|PlasmoDB	oPFBLOB0004	OPFBLOB0004	PFC1095w	PFC1095w	rifin (3D7-rifT3-5)
													Pfa3D7|chr14_1.glm_488|2001.10.24|Prediction|PlasmoDB	oPFN0263	OPFN0263	PF14_0439	PF14_0439	leucine aminopeptidase, putative
													Pfa3D7|chr11_1.glm_118|2001.10.24|Prediction|PlasmoDB	oPFK12914	OPFK12914	PF11_0109	PF11_0109	hypothetical protein
													Alien10
													PFB0116	B380	B380	NULL	NULL	NULL
													PFK0658	Ks133_1	KS133_1	PF11_0061	PF11_0061	histone H4, putative
													PFC0052	C198	C198	PFC0305w	PFC0305w	EB1 homolog, putative
													PFD0409	D48327_1	D48327_1	PFC0825c	PFC0825c	cleavage and polyadenylation specificity factor protein, putative
													PFE0616	E7745_1	E7745_1	NULL	NULL	NULL
													PFF0775	F35570_2	F35570_2	MAL8P1.160	MAL8P1.160	hypothetical protein
													PFF1654	F64738_1	F64738_1	PF07_0082	PF07_0082	hypothetical protein
													PFI0483	I7361_3	I7361_3	PFI0695c	PFI0695c	phospholipid or glycerol acyltransferase, putative
													PFK0733	Ks186_9	KS186_9	NULL	NULL	NULL
													PFL0054	L1_96	L1_96	PFL0150w	PFL0150w	origin recognition complex 1 protein
													PFM0452	M37794_2	M37794_2	MAL13P1.194	MAL13P1.194	hypothetical protein
													PFN0131	N130_40	N130_40	PF14_0552	PF14_0552	hypothetical protein
													PFN0674	N150_71	N150_71	PF14_0090	PF14_0090	hypothetical protein
													PFJ0239	J232_8	J232_8	PF10_0258	PF10_0258	hypothetical protein
													Pfa3D7|chr14_1.glm_396|2001.10.24|Prediction|PlasmoDB	oPFN0247	OPFN0247	PF14_0358	PF14_0358	41-2 protein antigen precursor
													Pfa3D7|chr14_1.glm_272|2001.10.24|Prediction|PlasmoDB	oPFN0264	OPFN0264	PF14_0243	PF14_0243	dynein-associated protein, putative
													Pfa3D7|chr12_1.glm_515|2001.10.24|Prediction|PlasmoDB	oPFL0127	OPFL0127	PFL2200w	PFL2200w	hypothetical protein
													atc03
													PFB0124	B396	B396	PFB0595w	PFB0595w	heat shock 40 kDa protein, putative
													PFK0667	Ks139_1	KS139_1	PF11_0092	PF11_0092	hypothetical protein
													PFC0058	C217	C217	PFC0320w	PFC0320w	hypothetical protein
													PFD0438	D49176_65	D49176_65	NULL	NULL	NULL
													PFE0621	E7871_1	E7871_1	PFE1605w	PFE1605w	DNAJ protein
													PFF0781	F35756_2	F35756_2	PFE1340w	PFE1340w	transmembrane protein, putative
													PFF1657	F64788_1	F64788_1	PF07_0028	PF07_0028	hypothetical protein
													PFJ0441	J490_1	J490_1	PF10_0170	PF10_0170	hypothetical protein
													PFK0736	Ks187_5	KS187_5	PF11_0323	PF11_0323	hypothetical protein
													PFL0057	L1_99	L1_99	PFL0165c	PFL0165c	hypothetical protein
													PFM0455	M37794_7	M37794_7	NULL	NULL	NULL
													PFN0149	N131_17	N131_17	PF14_0135	PF14_0135	hypothetical protein
													PFN0677	N150_76	N150_76	PF14_0088	PF14_0088	hypothetical protein
													PFJ0284	J269_5	J269_5	PF10_0229	PF10_0229	hypothetical protein, conserved
													Pfa3D7|chr12_1.glm_396|2001.10.24|Prediction|PlasmoDB	oPFL0005	OPFL0005	PFL1700c	PFL1700c	vacuolar-type H+-translocating inorganic pyrophosphatase
													Pfa3D7|chr12_1.glm_399|2001.10.24|Prediction|PlasmoDB	oPFL0053	OPFL0053	PFL1715w	PFL1715w	hypothetical protein
													Pfa3D7|chr10_1.glm_457|2001.10.24|Prediction|PlasmoDB	oPFJ12811	OPFJ12811	PF10_0383	PF10_0383	hypothetical protein, conserved
													atc06
													PFC0315	C9	C9	PFC0005w	PFC0005w	PfEMP1
													PFK0683	Ks152_12	KS152_12	PF11_0157	PF11_0157	glycerol-3-phosphate dehydrogenase, putative
													PFC0062	C228	C228	PFC0335c	PFC0335c	hypothetical protein
													PFD0442	D49176_8	D49176_8	PFD0235c	PFD0235c	hypothetical protein
													PFE0649	E8914_2	E8914_2	MAL6P1.258	PFF0815w	malate:quinone oxidoreductase, putative
													PFF0787	F3575_1	F3575_1	NULL	NULL	NULL
													PFF1666	F65043_1	F65043_1	MAL7P1.7	MAL7P1.7	RESA-like protein
													PFJ0444	J504_4	J504_4	PF10_0275	PF10_0275	protoporphyrinogen oxidase, putative
													PFK0762	Ks210_15	KS210_15	PF11_0236	PF11_0236	hypothetical protein
													PFL0060	L2_101	L2_101	PFL0400w	PFL0400w	50S ribosomal protein L29, putative
													PFM0459	M38113_2	M38113_2	PF13_0090	PF13_0090	ADP-ribosylation factor, putative
													PFN0154	N131_3	N131_3	NULL	NULL	NULL
													PFN0783	N157_18	N157_18	PF14_0263	PF14_0263	hypothetical protein
													PFJ0358	J34_9	J34_9	PF10_0263	PF10_0263	hypothetical protein
													Pfa3D7|chrBLOB_004216.glm_2|2001.10.24|Prediction|PlasmoDB	oPFBLOB0005	OPFBLOB0005	PFD0615c	PFD0615c	erythrocyte membrane protein 1 (PfEMP1)
													Pfa3D7|chrBLOB_003618.glm_1|2001.10.24|Prediction|PlasmoDB	oPFBLOB0109	OPFBLOB0109	PFD1170c	PFD1170c	RESA-like protein, truncated
													Pfa3D7|chrBLOB_004119.glm_1|2001.10.24|Prediction|PlasmoDB	oPFBLOB0168	OPFBLOB0168	PFI1185c	PFI1185c	hypothetical protein
													atc09
													PFC0314	C88	C88	PFC0135c	PFC0135c	conserved protein
														A10325_1	A10325_1	PFA0065w	PFA0065w	hypothetical protein, conserved in P. falciparum
													PFC0069	C238	C238	PFC0365w	PFC0365w	conserved protein, putative
													PFD0446	D49942_3	D49942_3	PFD0100c	PFD0100c	SURFIN, surface-associated interspersed gene
													PFE0656	E9255_1	E9255_1	PFE0235c	PFE0240c	hypothetical protein
													PFF0818	F36648_1	F36648_1	MAL8P1.140	MAL8P1.140	methionine aminopeptidase, putative
													PFF1669	F65167_1	F65167_1	MAL6P1.267	PFF0770c	hypothetical protein with PP2C domain
													PFJ0448	J50_1	J50_1	PF10_0322	PF10_0322	S-adenosylmethionine decarboxylase-ornithine decarboxylase
													PFK0767	Ks213_1	KS213_1	PF11_0290	PF11_0290	hypothetical protein
													PFL0082	L2_146	L2_146	PFL0500w	PFL0500w	50S ribosomal protein L1, putative
													PFM0463	M38190_1	M38190_1	MAL13P1.121	MAL13P1.121	hypothetical protein
													PFN0157	N131_5	N131_5	PF14_0130	PF14_0130	hypothetical protein
													PFN0795	N158_2	N158_2	PF14_0654	PF14_0654	hypothetical protein
													PFK0117	Km799_7	KM799_7	NULL	NULL	NULL
													Pfa3D7|chrBLOB_003819.glm_1|2001.10.24|Prediction|PlasmoDB	oPFBLOB0008	OPFBLOB0008	PFB1005w	PFB1005w	rifin
													Pfa3D7|chr12_1.glm_393|2001.10.24|Prediction|PlasmoDB	oPFL0054	OPFL0054	PFL1680w	PFL1680w	splicing factor 3b, subunit 3, 130kD, putative
													Pfa3D7|chr12_1.glm_377|2001.10.24|Prediction|PlasmoDB	oPFL0131	OPFL0131	PFL1610c	PFL1610c	hypothetical protein
													null
													PFC0007	C114	C114	PFC0165w	PFC0165w	hypothetical protein, conserved
														A10325_20	A10325_20	PFA0095c	PFA0095c	rifin
													PFC0092	C291	C291	PFC0455w	PFC0455w	hypothetical protein
													PFD0449	D49942_8	D49942_8	PFD0110w	PFD0110w	normocyte-binding protein 1, pseudogene
													PFE0659	E9299_6	E9299_6	PFE1455w	PFE1455w	sugar transporter, putative
													PFF0822	F36721_2	F36721_2	MAL7P1.86	MAL7P1.86	transcription initiation factor iie, alpha subunit, putative
													PFI0337	I3634_1	I3634_1	PFI0830c	PFI0830c	hypothetical protein
													PFJ0451	J534_1	J534_1	PF10_0278	PF10_0278	hypothetical protein, conserved
													PFK0770	Ks220_7	KS220_7	PF11_0021	PF11_0021	rifin
													PFL0085	L2_149	L2_149	PFL0515w	PFL0515w	hypothetical protein
													PFM0486	M38941_8	M38941_8	PF13_0351	PF13_0351	hypothetical protein
													PFN0160	N131_54	N131_54	NULL	NULL	NULL
													PFN0836	N163_1	N163_1	PF14_0647	PF14_0647	hypothetical protein
													PFK0162	Kn1115_1	KN1115_1	NULL	NULL	NULL
													Pfa3D7|chr3_3P8.glm_177|2001.10.24|Prediction|PlasmoDB	oPFC0752	OPFC0752	PFC0695w	PFC0695w	hypothetical protein
													Pfa3D7|chrBLOB_003470.glm_1|2001.10.24|Prediction|PlasmoDB	oPFBLOB0110	OPFBLOB0110	NULL	NULL	NULL
													Pfa3D7|chr9_1.glm_67|2001.10.24|Prediction|PlasmoDB	oPFI17717	OPFI17717	PFI0250c	PFI0250c	hypothetical protein
													null
													PFC0022	C137	C137	PFC0210c	PFC0210c	circumsporozoite (CS) protein
														A10935_1	A10935_1	PFB0640c	PFB0640c	hypothetical protein, conserved
													PFC0095	C297	C297	NULL	NULL	NULL
													PFD0482	D56400_4	D56400_4	PF08_0107	PF08_0107	erythrocyte membrane protein 1 (PfEMP1)
													PFE0666	E9706_1	E9706_1	MAL6P1.64	PFF0300w	RNA-binding protein, putative
													PFF0825	F36734_1	F36734_1	NULL	NULL	NULL
													PFI0340	I3668_1	I3668_1	PFI1150w	PFI1150w	hypothetical protein
													PFJ0477	J53_50	J53_50	PF10_0156	PF10_0156	hypothetical protein
													PFK0783	Ks225_1	KS225_1	PF11_0466	PF11_0466	transport protein, putative
													PFL0089	L2_154	L2_154	PFL0525w	PFL0525w	hypothetical protein
													PFM0491	M3928_1	M3928_1	PF13_0071	PF13_0071	hypothetical protein
													PFN0559	N143_59	N143_59	NULL	NULL	NULL
													PFN0841	N164_4	N164_4	PF14_0230	PF14_0230	Ribosomal protein family L5, putative
													PFK0203	Kn1453_6	KN1453_6	NULL	NULL	NULL
													Pfa3D7|chr2_11953.glm_37|2001.10.24|Prediction|PlasmoDB	oPFB0671	OPFB0671	PFB0150c	PFB0150c	protein kinase, putative
													Pfa3D7|chr3_3P8.glm_129|2001.10.24|Prediction|PlasmoDB	oPFC0777	OPFC0777	NULL	NULL	NULL
													Pfa3D7|chr14_1.glm_78|2001.10.24|Prediction|PlasmoDB	oPFN0285	OPFN0285	PF14_0067	PF14_0067	hypothetical protein
													null
													PFJ0545	J687_3	J687_3	PF10_0111	PF10_0111	20S proteasome beta subunit, putative
														A12312_1	A12312_1	PFA0375c	PFA0375c	patched family protein, putative
													PFC0099	C302	C302	PFC0470w	PFC0470w	valine -- tRNA ligase, putative
													PFD0486	D56736_1	D56736_1	PFL1955w	PFL1955w	erythrocyte membrane protein 1 (PfEMP1)
													PFF0025	F10660_2	F10660_2	MAL8P1.85	MAL8P1.85	hypothetical protein
													PFF0829	F36958_1	F36958_1	MAL6P1.191	PFF1145c	protein kinase, putative
													PFI0347	I398_3	I398_3	PF13_0320	MAL13P1.301	guanylyl cyclase
													PFJ0482	J53_55	J53_55	PF10_0160	PF10_0160	3.8 protein
													PFK0806	Ks245_1	KS245_1	PF11_0240	PF11_0240	dynein heavy chain, putative
													PFL0097	L2_17	L2_17	PFL0255c	PFL0255c	uga suppressor tRNA-associated antigenic protein, putative
													PFM0503	M40983_1	M40983_1	MAL13P1.78	MAL13P1.78	hypothetical protein
													PFN0565	N143_76	N143_76	PF14_0175	PF14_0175	hypothetical protein
													PFN0935	N181_4	N181_4	PF14_0236	PF14_0236	hypothetical protein
													PFK0271	Kn2174_1	KN2174_1	MAL6P1.34	PFF0150c	hypothetical protein
													Pfa3D7|chr2_11953.glm_11|2001.10.24|Prediction|PlasmoDB	oPFB0674	OPFB0674	PFB0030c	PFB0030c	rifin
													Pfa3D7|chr6_000096.glm_2|2001.10.24|Prediction|PlasmoDB	oPFF72453	OPFF72453	MAL6P1.210	PFF1050w	nascent polypeptide associated complex alpha chain, putative
													EMPTY
													null
													PFK0101	Km708_1	KM708_1	PF10_0037	PF10_0037	hypothetical protein
														A14801_11	A14801_11	PFA0615w	PFA0615w	hypothetical protein
													PFC0102	C309	C309	NULL	NULL	NULL
													PFD0490	D5782_1	D5782_1	MAL6P1.168	PFF1260c	hypothetical protein
													PFF0030	F10794_1	F10794_1	MAL8P1.82	MAL8P1.82	hypothetical protein
													PFF1472	F58335_1	F58335_1	MAL7P1.21	MAL7P1.21	origin recognition complex subunit, putative
													PFI0353	I4167_2	I4167_2	NULL	NULL	NULL
													PFJ0485	J53_60	J53_60	NULL	NULL	NULL
													PFK0809	Ks248_2	KS248_2	NULL	NULL	NULL
													PFL0119	L2_203	L2_203	PFL0635c	PFL0635c	bromodomain protein, putative
													PFM0506	M40997_1	M40997_1	PF13_0018	PF13_0018	hypothetical protein
													PFN0576	N145_12	N145_12	PF14_0020	PF14_0020	choline kinase, putative
													PFN0950	N185_2	N185_2	PF14_0471	PF14_0471	hypothetical protein
													PFK0478	Kn610_1	KN610_1	PF10_0308	PF10_0308	hypothetical protein
													Pfa3D7|chr14_1.glm_114|2001.10.24|Prediction|PlasmoDB	oPFN0248	OPFN0248	PF14_0102	PF14_0102	rhoptry-associated protein 1, RAP1
													Pfa3D7|chr12_1.glm_42|2001.10.24|Prediction|PlasmoDB	oPFL0058	OPFL0058	PFL0120c	PFL0120c	cyclophilin, putative
													Alien1_70
													null
													Dye Marker
													PFM0294	M29681_1	M29681_1	PF13_0185	PF13_0185	histone h3, putative
													PFB0132	B416	B416	PFB0615c	PFB0615c	hypothetical protein
													PFD0112	D17715_16	D17715_16	PFD0580c	PFD0580c	hypothetical protein
													PFE0315	E22930_3	E22930_3	PFE0640w	PFE0640w	hypothetical protein
													PFF0458	F23526_2	F23526_2	MAL7P1.38	MAL7P1.38	regulator of chromosome condensation protein, putative
													PFF1932	F960_8	F960_8	MAL7P1.151	MAL7P1.151	modification methylase-like protein, putative
													PFJ0179	J198_2	J198_2	PF10_0273	PF10_0273	hypothetical protein
													PFK0424	Kn4926_1	KN4926_1	PFL1935c	PFL1935c	hypothetical protein
													PFK1117	Ks625_14	KS625_14	PF11_0425	PF11_0425	hypothetical protein
													PFM0226	M24933_5	M24933_5	MAL13P1.248	MAL13P1.248	nucleoside diphospahte hydrolase
													PFN0330	N134_61	N134_61	PF14_0610	PF14_0610	hypothetical protein
													PFN0853	N165_9	N165_9	PF14_0042	PF14_0042	hypothetical protein
														A19747_2	A19747_2	PF07_0130	PF07_0130	stevor
													Z_5_40	Z_5_40	Z_5_40	PF13_0141	PF13_0141	Control oligonucleotide to L-lactate dehydrogenase(PF13_0141)
													Pfa3D7|chr3_3P8.glm_61|2001.10.24|Prediction|PlasmoDB	oPFC0774	OPFC0774	PFC0195w	PFC0195w	hypothetical protein, conserved
													Pfa3D7|chr9_1.glm_282|2001.10.24|Prediction|PlasmoDB	oPFI17692	OPFI17692	PFI1235w	PFI1235w	hypothetical protein
													Alien3_60
													PFE0192	E18031_6	E18031_6	PFE1050w	PFE1050w	adenosylhomocysteinase(S-adenosyl-L-homocystein e hydrolase)
													PFM0596	M45177_9	M45177_9	PF13_0179	PF13_0179	isoleucine--tRNA ligase, putative
													PFB0135	B424	B424	PFB0620w	PFB0620w	hypothetical protein
													PFD0116	D17715_22	D17715_22	PFD0550c	PFD0550c	hypothetical protein
													PFE0353	E24637_1	E24637_1	PFE1255w	PFE1255w	hypothetical protein
													PFF0462	F23557_1	F23557_1	MAL7P1.89	MAL7P1.89	hypothetical protein, conserved
													PFI0003	I10209_1	I10209_1	PFI1085w	PFI1085w	ubiquitin-like protein, putative
													PFJ0185	J206_2	J206_2	PF10_0130	PF10_0130	hypothetical protein
													PFK0462	Kn585_3	KN585_3	PFI0095c	PFI0095c	hypothetical protein
													PFK1120	Ks637_1	KS637_1	PF11_0290	PF11_0290	hypothetical protein
													PFM0229	M25032_3	M25032_3	MAL13P1.45	MAL13P1.45	hypothetical protein, conserved
													PFN0333	N134_73	N134_73	PF14_0607	PF14_0607	hypothetical protein
													PFN0877	N168_9	N168_9	NULL	NULL	NULL
														A8010_8	A8010_8	PFA0175w	PFA0175w	hypothetical protein
													Z_5_70	Z_5_70	Z_5_70	PF13_0141	PF13_0141	Control oligonucleotide to L-lactate dehydrogenase(PF13_0141)
													Pfa3D7|chr4_1.glm_21|2001.10.24|Prediction|PlasmoDB	oPFD66980	OPFD66980	PFD0050w	PFD0050w	rifin
													Pfa3D7|chr13_2000016.glm_3|2001.10.24|Prediction|PlasmoDB	oPFM60553	OPFM60553	MAL13P1.336	MAL13P1.336	hypothetical protein
													Alien3
													PFE0479	E29567_9	E29567_9	PFE0655w	PFE0655w	hypothetical protein
													PFM0415	M36754_19	M36754_19	PF13_0326	PF13_0326	actin-depolymerizing factor, putative
													PFB0138	B428	B428	PFB0630c	PFB0630c	hypothetical protein
													PFD0121	D17715_28	D17715_28	PFD0525w	PFD0525w	hypothetical protein
													PFE0362	E24924_1	E24924_1	NULL	NULL	NULL
													PFF1088	F45524_1	F45524_1	PF07_0005	PF07_0005	lysophospholipases-like protein, putative
													PFI0007	I10472_1	I10472_1	PFL2520w	PFL2520w	reticulocyte-binding protein, putative
													PFJ0188	J212_1	J212_1	PF10_0246	PF10_0246	hypothetical protein
													PFK0467	Kn588_3	KN588_3	NULL	NULL	NULL
													PFK1144	Ks66_16	KS66_16	PF11_0471	PF11_0471	hypothetical protein
													PFM0232	M2511_7	M2511_7	PF13_0061	PF13_0061	ATP synthase gamma chain, mitochondrial precursor, putative
													PFN0336	N134_76	N134_76	PF14_0604	PF14_0604	hypothetical protein
													PFN0882	N169_17	N169_17	PF14_0771	PF14_0771	stevor, putative
													PFM0561	M44175_1	M44175_1	PF14_0563	PF14_0563	DEAD-box RNA helicase, putative
													Z_5_100	Z_5_100	Z_5_100	PF13_0141	PF13_0141	Control oligonucleotide to L-lactate dehydrogenase(PF13_0141)
													Pfa3D7|chr6_000096.glm_7|2001.10.24|Prediction|PlasmoDB	oPFF72430	OPFF72430	MAL6P1.215	PFF1025c	pyridoxine biosynthetic enzyme pdx1 homologue, putative
													Pfa3D7|chrBLOB_003902.glm_1|2001.10.24|Prediction|PlasmoDB	oPFBLOB0189	OPFBLOB0189	NULL	NULL	NULL
													Alien5
													PFE0214	E18651_4	E18651_4	NULL	NULL	NULL
													PFM0255	M26245_5	M26245_5	PF13_0318	PF13_0318	hypothetical protein, conserved
													PFB0155	B464	B464	PFB0690w	PFB0690w	hypothetical protein
													PFD0125	D17715_36	D17715_36	NULL	NULL	NULL
													PFE0367	E25193_1	E25193_1	MAL6P1.205	PFF1075w	hypothetical protein, conserved
													PFF1103	F45807_3	F45807_3	PFI0185w	PFI0185w	hypothetical protein
													PFI0038	I1136_2	I1136_2	NULL	NULL	NULL
													PFJ0195	J2180_1	J2180_1	PF13_0219	PF13_0219	hypothetical protein
													PFK0476	Kn603_2	KN603_2	PFL1110c	PFL1110c	cAMP-dependent protein kinase regulatory subunit, putative
													PFK1148	Ks66_6	KS66_6	PF11_0474	PF11_0474	hypothetical protein, conserved
													PFM0693	M50721_5	M50721_5	MAL13P1.310	MAL13P1.310	hypothetical protein
													PFN0340	N134_80	N134_80	NULL	NULL	NULL
													PFN0889	N170_4	N170_4	PF14_0763	PF14_0763	hypothetical protein
													PFM0647	M4714_1	M4714_1	PF13_0311	MAL13P1.286	hypothetical protein
													Z_7_50	Z_7_50	Z_7_50	MAL8P1.142	MAL8P1.142	Control oligonucleotide to proteasome beta-subunit(MAL8P1.142)
													Pfa3D7|chrBLOB_003741.glm_1|2001.10.24|Prediction|PlasmoDB	oPFBLOB0074	OPFBLOB0074	NULL	NULL	NULL
													Pfa3D7|chr6_000083.glm_3|2001.10.24|Prediction|PlasmoDB	oPFF72515	OPFF72515	MAL6P1.129	PFF1450w	sec14-like cytosolic factor or phosphatidylinositol/phosphatidylcholine transfer protein, putative
													Alien6_80
													PFE0605	E714_14	E714_14	PFE0225w	PFE0225w	3-methyl-2-oxobutanoate dehydrogenase (lipoamide), putative
													PFM0497	M40872_1	M40872_1	MAL13P1.278	MAL13P1.278	Ser/Thr protein kinase
													PFB0159	B468	B468	PFB0710c	PFB0710c	hypothetical protein
													PFD0143	D17715_67	D17715_67	PFD0440w	PFD0440w	hypothetical protein
													PFE0374	E25790_1	E25790_1	MAL6P1.23	PFF0095c	hypothetical protein
													PFF1110	F46067_3	F46067_3	PFI0925w	PFI0925w	gamma-glutamylcysteine synthetase
													PFI0042	I11448_5	I11448_5	PFI0265c	PFI0265c	rhoptry protein, putative
													PFJ0220	J222_7	J222_7	PF10_0320	PF10_0320	hypothetical protein
													PFK0485	Kn657_1	KN657_1	PFL1345c	PFL1345c	hypothetical protein, conserved
													PFK1151	Ks68_13	KS68_13	PF11_0086	PF11_0086	hypothetical protein
													PFM0697	M51168_1	M51168_1	PF13_0114	PF13_0114	hypothetical protein
													PFN0360	N135_22	N135_22	NULL	NULL	NULL
													PFN0892	N171_4	N171_4	PF14_0072	PF14_0072	hypothetical protein, conserved
													PFM0751	M55156_1	M55156_1	NULL	NULL	NULL
													Z_7_80	Z_7_80	Z_7_80	MAL8P1.142	MAL8P1.142	Control oligonucleotide to proteasome beta-subunit(MAL8P1.142)
													Pfa3D7|chr12_1.glm_408|2001.10.24|Prediction|PlasmoDB	oPFL0078	OPFL0078	NULL	NULL	NULL
													Pfa3D7|chr12_1.glm_228|2001.10.24|Prediction|PlasmoDB	oPFL0162	OPFL0162	PFL1000c	PFL1000c	hypothetical protein
													Alien6_50
													PFF1886	F7915_1	F7915_1	MAL6P1.65	PFF0305c	ubiquitin-conjugating enzyme E2, putative
													PFM0500	M40872_8	M40872_8	PF13_0304	PF13_0304	elongation factor 1 alpha
													PFB0163	B476	B476	NULL	NULL	NULL
													PFD0146	D17715_71	D17715_71	PFD0430c	PFD0430c	hypothetical protein
													PFF0292	F18577_5	F18577_5	NULL	NULL	NULL
													PFF1113	F46183_1	F46183_1	NULL	NULL	NULL
													PFI0045	I11523_4	I11523_4	PFI0425w	PFI0425w	transporter, putative
													PFJ0229	J227_6	J227_6	PF10_0244	PF10_0244	hypothetical protein
													PFK0519	Kn819_1	KN819_1	PF10_0212	PF10_0212	hypothetical protein
													PFK1154	Ks692_4	KS692_4	PF11_0525	PF11_0525	hypothetical protein, conserved
													PFM0702	M5172_2	M5172_2	MAL13P1.89	MAL13P1.89	hypothetical protein
													PFN0364	N135_6	N135_6	PF14_0642	PF14_0642	hypothetical protein
													PFN0917	N177_5	N177_5	NULL	NULL	NULL
													PFM0822	M59170_4	M59170_4	NULL	NULL	NULL
													Z_8_10	Z_8_10	Z_8_10	NULL	NULL	Control oligonucleotide to histone h3(MAL6P1.248)
													Pfa3D7|chr6_000040.glm_1|2001.10.24|Prediction|PlasmoDB	oPFF72468	OPFF72468	MAL6P1.1	PFF1595c	erythrocyte membrane protein 1 (PfEMP1)
													Pfa3D7|chr1_2.glm_67|2001.10.24|Prediction|PlasmoDB	oPFA32039	OPFA32039	PFA0350c	PFA0350c	hypothetical protein
													Alien7_90
													PFF0751	F3492_1	F3492_1	PF08_0014	PF08_0014	plastid 50S ribosomal protein, putative
													PFM0324	M31208_9	M31208_9	MAL13P1.123	MAL13P1.123	hypothetical protein
													PFB0167	B487	B487	PFB0745w	PFB0745w	hypothetical protein
													PFD0149	D17715_8	D17715_8	PFD0610w	PFD0610w	hypothetical protein, conserved
													PFF0305	F19080_4	F19080_4	NULL	NULL	NULL
													PFF1142	F4688_1	F4688_1	PFI1180w	PFI1180w	hypothetical protein
													PFI0052	I11857_1	I11857_1	NULL	NULL	NULL
													PFJ0233	J22_3	J22_3	PF10_0088	PF10_0088	hypothetical protein
													PFK0525	Kn8391_1	KN8391_1	PFL1090w	PFL1090w	hypothetical protein
													PFM0107	M17691_2	M17691_2	PF13_0187	PF13_0187	hypothetical protein
													PFM0707	M52144_1	M52144_1	MAL13P1.59	MAL13P1.59	hypothetical protein
													PFN0367	N135_9	N135_9	PF14_0639	PF14_0639	DNA-3-methyladenine glycosylase, putative
													PFN0924	N181_10	N181_10	PF14_0238	PF14_0238	hypothetical protein
													PFD0324	D37405_1	D37405_1	NULL	NULL	NULL
													Z_8_40	Z_8_40	Z_8_40	NULL	NULL	Control oligonucleotide to histone h3(MAL6P1.248)
													Pfa3D7|chr13_3000003.glm_2|2001.10.24|Prediction|PlasmoDB	oPFM60511	OPFM60511	PF13_0163	PF13_0163	hypothetical protein
													Pfa3D7|chr12_1.glm_239|2001.10.24|Prediction|PlasmoDB	oPFL0163	OPFL0163	PFL1030w	PFL1030w	hypothetical protein
													Alien9_80
													PFF1686	F66030_3	F66030_3	PF14_0374	PF14_0374	hypothetical protein
													PFM0658	M48629_1	M48629_1	MAL13P1.39	MAL13P1.39	hypothetical protein
													PFB0186	B513	B513	PFB0810w	PFB0810w	hypothetical protein
[truncated: 6,711 more rows]
